# Supplementary material for: Global impact of diet and temperature over aquaculture of Octopus vulgaris paralarvae from a transcriptomic approach
Source: Sci Rep. 2019 Jul 16;9:10312. doi: 10.1038/s41598-019-46492-2 (PMC6635378; doi:10.1038/s41598-019-46492-2)
Supplement: Supplementary file 1 — Dataset S1 [file 41598_2019_46492_MOESM1_ESM.xlsx]

## Sheet: Supplementary Table S1
Title:	Global impact of diet and temperature over aquaculture of Octopus vulgaris paralarvae from a transcriptomic approach
Author list:	García-Fernández, P., Prado-Alvarez, M., Nande, M., García de la serrana, D., Perales-Raya, C., Almansa, E., Varó, I., Gestal, C.
Supplementary Table S1
This file contains the complete report of transcriptomic DGE analysis, each pair of tabs correspond to one comparison.

## Sheet: RNAseq_DGE_LAvsLZ_subset_LA
List of up-regulated genes present in LA group from the comparison between LA and LZ groups at transcriptomic level.
UniProt ID	Organism	FoldChange (log2)	Description
P00771	Leptuca pugilator (Atlantic sand fiddler crab) (Uca pugilator)	9.0187	Brachyurin (EC 3.4.21.32) (Collagenolytic protease)
A0A0L8FK70	Octopus bimaculoides (California two-spotted octopus)	7.20988	Uncharacterized protein
Q16927	Aedes aegypti (Yellowfever mosquito) (Culex aegypti)	7.20854	Vitellogenin-A1 (VG) (PVG1) [Cleaved into: Vitellin light chain (VL); Vitellin heavy chain (VH)]
A0A0L8IBQ0	Octopus bimaculoides (California two-spotted octopus)	7.17495	Ribonuclease H1 (RNase H1) (EC 3.1.26.4)
Q94637	Oscheius tipulae	7.035	Vitellogenin-6 (OTI-VIT-6) [Cleaved into: VT3; VT2]
Q0PXX8	Diaphorina citri (Asian citrus psyllid)	6.81271	40S ribosomal protein SA
Q7M4F4	Schistocerca gregaria (Desert locust)	6.81256	Endocuticle structural glycoprotein SgAbd-1
Q27238	Anopheles gambiae (African malaria mosquito)	6.76861	ADP,ATP carrier protein 1 (ADP/ATP translocase 1) (Adenine nucleotide translocator 1) (ANT 1)
P55113	Caenorhabditis elegans	6.68484	Zinc metalloproteinase nas-7 (EC 3.4.24.-) (Nematode astacin 7)
Q865F7	Myotis lucifugus (Little brown bat)	6.64967	Fatty acid-binding protein, heart (Fatty acid-binding protein 3) (Heart-type fatty acid-binding protein) (H-FABP)
P84175	Gallus gallus (Chicken)	6.58793	40S ribosomal protein S12
Q5UAP0	Bombyx mori (Silk moth)	6.53702	40S ribosomal protein S4
P54985	Blattella germanica (German cockroach) (Blatta germanica)	6.38622	Peptidyl-prolyl cis-trans isomerase (PPIase) (EC 5.2.1.8) (Cyclophilin) (Cyclosporin A-binding protein) (Rotamase)
P51910	Mus musculus (Mouse)	6.37378	Apolipoprotein D (Apo-D) (ApoD)
Q26061	Pacifastacus leniusculus (Signal crayfish)	6.35659	Ferritin (EC 1.16.3.1)
Q96JH7	Homo sapiens (Human)	6.33417	Deubiquitinating protein VCIP135 (EC 3.4.19.12) (Valosin-containing protein p97/p47 complex-interacting protein 1) (Valosin-containing protein p97/p47 complex-interacting protein p135) (VCP/p47 complex-interacting 135-kDa protein)
Q9QZR8	Rattus norvegicus (Rat)	5.53154	PDZ domain-containing protein 2 (PDZ domain-containing protein 3) (Plakophilin-related armadillo repeat protein-interacting PDZ protein) [Cleaved into: Processed PDZ domain-containing protein 2]
Q28D99	Xenopus tropicalis (Western clawed frog) (Silurana tropicalis)	4.94575	Acidic amino acid decarboxylase GADL1 (Aspartate 1-decarboxylase) (ADC) (EC 4.1.1.11) (Cysteine sulfinic acid decarboxylase) (CSADC) (EC 4.1.1.29) (Glutamate decarboxylase-like protein 1) (Fragment)
O60930	Homo sapiens (Human)	2.96977	Ribonuclease H1 (RNase H1) (EC 3.1.26.4) (Ribonuclease H type II)
Q95M12	Bos taurus (Bovine)	2.61466	Legumain (EC 3.4.22.34) (Asparaginyl endopeptidase) (Protease, cysteine 1)
O11780	Sus scrofa (Pig)	2.59293	Transforming growth factor-beta-induced protein ig-h3 (Beta ig-h3) (Kerato-epithelin) (RGD-containing collagen-associated protein) (RGD-CAP)
A0A0L8I5G9	Octopus bimaculoides (California two-spotted octopus)	2.48944	Uncharacterized protein
Q9EP75	Mus musculus (Mouse)	2.34547	Leukotriene-B4 omega-hydroxylase 3 (EC 1.14.13.30) (Cyp4f-14) (Cytochrome P450 4F14) (Cytochrome P450-LTB-omega) (Leukotriene-B4 20-monooxygenase 3)
Q7ZX53	Xenopus laevis (African clawed frog)	2.25201	Solute carrier family 22 member 15-like
A0A0L8HGV6	Octopus bimaculoides (California two-spotted octopus)	2.2286	Uncharacterized protein
A0A0L8HYH9	Octopus bimaculoides (California two-spotted octopus)	2.10578	Uncharacterized protein
A0A0L8HXZ1	Octopus bimaculoides (California two-spotted octopus)	2.06226	Uncharacterized protein
P14791	Gallus gallus (Chicken)	2.04338	Heme oxygenase 1 (HO-1) (EC 1.14.14.18)
A0A0L8I909	Octopus bimaculoides (California two-spotted octopus)	2.00414	Uncharacterized protein
Q9TUM6	Bos taurus (Bovine)	1.95842	Perilipin-2 (Adipophilin) (Adipose differentiation-related protein) (ADRP)
Q02962	Homo sapiens (Human)	1.93317	Paired box protein Pax-2
A0A0L8I4L1	Octopus bimaculoides (California two-spotted octopus)	1.92736	Uncharacterized protein (Fragment)
C1JAR9	Scolopendra viridis (Giant centipede)	1.88843	Phospholipase A2 Scol/Pla (PLA2) (EC 3.1.1.4)
A0A0L8G7D0	Octopus bimaculoides (California two-spotted octopus)	1.84909	Uncharacterized protein
A0A0L8HEZ5	Octopus bimaculoides (California two-spotted octopus)	1.79623	Uncharacterized protein
A0A0L8GGY2	Octopus bimaculoides (California two-spotted octopus)	1.78482	Uncharacterized protein (Fragment)
Q8BGC4	Mus musculus (Mouse)	1.67315	Prostaglandin reductase-3 (PTGR-3) (EC 1.3.1.48) (15-oxoprostaglandin 13-reductase) (Zinc-binding alcohol dehydrogenase domain-containing protein 2)
Q64417	Cavia porcellus (Guinea pig)	1.60111	Cytochrome P450 3A14 (EC 1.14.14.1) (CYPIIIA14)

## Sheet: RNAseq_DGE_LAvsLZ_subset_LZ
List of up-regulated genes present in LZ group from the comparison between LA and LZ groups at transcriptomic level.
UniProt ID	Organism	FoldChange (log2)	Description
Q9QZU7	Rattus norvegicus (Rat)	-12.7785	Gamma-butyrobetaine dioxygenase (EC 1.14.11.1) (Gamma-butyrobetaine hydroxylase) (Gamma-BBH) (Gamma-butyrobetaine,2-oxoglutarate dioxygenase)
Q5I597	Bos taurus (Bovine)	-12.7634	Betaine--homocysteine S-methyltransferase 1 (EC 2.1.1.5)
Q8WQI7	Spodoptera frugiperda (Fall armyworm)	-12.1684	60S ribosomal protein L18a
Q95V39	Spodoptera frugiperda (Fall armyworm)	-12.1596	60S ribosomal protein L8
P50882	Drosophila melanogaster (Fruit fly)	-11.9936	60S ribosomal protein L9
Q9XYC2	Faxonius limosus (Spinycheek crayfish) (Orconectes limosus)	-11.7809	60S ribosomal protein L15
P0C5E4	Mus musculus (Mouse)	-11.714	Phosphatidylinositol phosphatase PTPRQ (EC 3.1.3.-) (Receptor-type tyrosine-protein phosphatase Q) (PTP-RQ) (R-PTP-Q) (EC 3.1.3.48)
P31009	Drosophila melanogaster (Fruit fly)	-11.7022	40S ribosomal protein S2 (Protein strings of pearls)
A0A0L8HDF1	Octopus bimaculoides (California two-spotted octopus)	-11.6622	Uncharacterized protein (Fragment)
Q56K03	Bos taurus (Bovine)	-11.5911	60S ribosomal protein L27a
Q7QCK2	Anopheles gambiae (African malaria mosquito)	-11.5072	Translationally-controlled tumor protein homolog (TCTP)
Q962T2	Spodoptera frugiperda (Fall armyworm)	-11.4586	60S ribosomal protein L28
O42248	Danio rerio (Zebrafish) (Brachydanio rerio)	-11.4156	Guanine nucleotide-binding protein subunit beta-2-like 1 (Receptor of activated protein kinase C) (RACK)
Q9U620	Callinectes sapidus (Blue crab)	-11.3557	Copper-specific metallothionein-2 (CuMT-II)
Q26365	Drosophila melanogaster (Fruit fly)	-11.3524	ADP,ATP carrier protein (ADP/ATP translocase) (Adenine nucleotide translocator) (ANT) (Stress-sensitive protein B)
P19804	Rattus norvegicus (Rat)	-11.3157	Nucleoside diphosphate kinase B (NDK B) (NDP kinase B) (EC 2.7.4.6) (Histidine protein kinase NDKB) (EC 2.7.13.3) (P18)
P62832	Rattus norvegicus (Rat)	-11.3019	60S ribosomal protein L23
Q6MG64	Rattus norvegicus (Rat)	-11.2221	von Willebrand factor A domain-containing protein 7 (Protein G7c)
Q8R081	Mus musculus (Mouse)	-11.22	Heterogeneous nuclear ribonucleoprotein L (hnRNP L)
P36362	Manduca sexta (Tobacco hawkmoth) (Tobacco hornworm)	-11.2058	Endochitinase (EC 3.2.1.14)
Q27712	Panulirus argus (Caribbean spiny lobster) (Palinurus argus)	-11.1584	Cytochrome P450 2L1 (EC 1.14.14.1) (CYPIIL1)
P30050	Homo sapiens (Human)	-11.0995	60S ribosomal protein L12 (Large ribosomal subunit protein uL11)
Q9IA76	Paralichthys olivaceus (Bastard halibut) (Hippoglossus olivaceus)	-11.0573	60S ribosomal protein L31
Q7ZV82	Danio rerio (Zebrafish) (Brachydanio rerio)	-10.9708	60S ribosomal protein L27
K1QL11	Crassostrea gigas (Pacific oyster) (Crassostrea angulata)	-10.9126	Perlucin
P0C241	Lithobates catesbeiana (American bullfrog) (Rana catesbeiana)	-10.9113	Fatty acid-binding protein, liver (Fatty acid-binding protein 1) (Liver-type fatty acid-binding protein) (L-FABP)
Q6QMZ4	Chinchilla lanigera (Long-tailed chinchilla) (Chinchilla villidera)	-10.8966	60S ribosomal protein L6
A1XQU3	Sus scrofa (Pig)	-10.8696	60S ribosomal protein L14
P55833	Homarus americanus (American lobster)	-10.8574	40S ribosomal protein S27
Q9C3Z5	Podospora anserina (Pleurage anserina)	-10.8491	60S acidic ribosomal protein P2
P20007	Drosophila melanogaster (Fruit fly)	-10.8356	Phosphoenolpyruvate carboxykinase [GTP] (PEPCK) (EC 4.1.1.32)
P05389	Drosophila melanogaster (Fruit fly)	-10.795	60S acidic ribosomal protein P2 (Acidic ribosomal protein RPA1)
Q6EV04	Biphyllus lunatus (Beetle)	-10.7465	40S ribosomal protein S3a
Q964R1	Blattella germanica (German cockroach) (Blatta germanica)	-10.6823	Cytochrome P450 6j1 (EC 1.14.-.-) (CYPVIJ1)
P80096	Panulirus interruptus (California spiny lobster) (Palinurus interruptus)	-10.6089	Hemocyanin C chain
Q964T2	Blattella germanica (German cockroach) (Blatta germanica)	-10.5851	Cytochrome P450 9e2 (EC 1.14.-.-) (CYPIXE2)
Q63ZK0	Xenopus laevis (African clawed frog)	-10.5441	Serine protease ami (EC 3.4.21.-)
Q19162	Caenorhabditis elegans	-10.5134	60S ribosomal protein L11-2
O96647	Bombyx mandarina (Wild silk moth) (Wild silkworm)	-10.5104	60S ribosomal protein L10 (QM protein homolog)
P36836	Oryctolagus cuniculus (Rabbit)	-10.5101	Solute carrier family 15 member 1 (Intestinal H(+)/peptide cotransporter) (Oligopeptide transporter, small intestine isoform) (Peptide transporter 1)
Q8CHR6	Mus musculus (Mouse)	-10.4881	Dihydropyrimidine dehydrogenase [NADP(+)] (DHPDHase) (DPD) (EC 1.3.1.2) (Dihydrothymine dehydrogenase) (Dihydrouracil dehydrogenase)
P41115	Xenopus laevis (African clawed frog)	-10.4405	40S ribosomal protein S11
Q00438	Rattus norvegicus (Rat)	-10.4139	Polypyrimidine tract-binding protein 1 (PTB) (Heterogeneous nuclear ribonucleoprotein I) (hnRNP I) (Pyrimidine-binding protein) (PYBP)
Q9JLI3	Mus musculus (Mouse)	-10.4118	Membrane metallo-endopeptidase-like 1 (EC 3.4.24.11) (NEP2(m)) (Neprilysin II) (NEPII) (Neprilysin-2) (NEP2) (NL2) (Neprilysin-like 1) (NL-1) (Neprilysin-like peptidase) (NEPLP) (Soluble secreted endopeptidase) [Cleaved into: Membrane metallo-endopeptidase-like 1, soluble form (Neprilysin-2 secreted) (NEP2(s))]
P58374	Branchiostoma belcheri (Amphioxus)	-10.3637	60S ribosomal protein L30
K1QWJ5	Crassostrea gigas (Pacific oyster) (Crassostrea angulata)	-10.3335	Uncharacterized protein
Q5RAZ9	Pongo abelii (Sumatran orangutan) (Pongo pygmaeus abelii)	-10.3211	60S ribosomal protein L36
P81182	Litopenaeus vannamei (Whiteleg shrimp) (Penaeus vannamei)	-10.3126	Beta-1,3-glucan-binding protein (BGBP) (Beta-1,3-glucan recognition protein) (BetaGRP) (BetaGBP-HDL) (High density lipoprotein)
B2D0J5	Apis mellifera (Honeybee)	-10.2919	Venom carboxylesterase-6 (EC 3.1.1.1) (allergen Api m 8)
O61598	Ostertagia ostertagi (Brown stomach worm)	-10.2814	60S ribosomal protein L37a
Q99PL5	Mus musculus (Mouse)	-10.2771	Ribosome-binding protein 1 (Ribosome receptor protein) (RRp) (mRRp)
P05765	Rattus norvegicus (Rat)	-10.2567	40S ribosomal protein S21
Q32KY0	Bos taurus (Bovine)	-10.2246	Apolipoprotein D (Apo-D) (ApoD)
P49393	Xenopus laevis (African clawed frog)	-10.1908	40S ribosomal protein S13
Q8GVF9	Oryza sativa subsp. japonica (Rice)	-10.1785	Putative 4-coumarate--CoA ligase-like 8 (EC 6.2.1.-)
P36178	Litopenaeus vannamei (Whiteleg shrimp) (Penaeus vannamei)	-10.1669	Chymotrypsin BII (EC 3.4.21.1)
Q9NH48	Eriocheir sinensis (Chinese mitten crab)	-10.1617	Arginine kinase (AK) (EC 2.7.3.3)
Q9VH69	Drosophila melanogaster (Fruit fly)	-10.1574	40S ribosomal protein S29
Q86FP7	Dermacentor variabilis (American dog tick)	-10.1408	40S ribosomal protein S23
Q7Z1E6	Bombyx mori (Silk moth)	-10.1221	Calreticulin
P67809	Homo sapiens (Human)	-10.0899	Nuclease-sensitive element-binding protein 1 (CCAAT-binding transcription factor I subunit A) (CBF-A) (DNA-binding protein B) (DBPB) (Enhancer factor I subunit A) (EFI-A) (Y-box transcription factor) (Y-box-binding protein 1) (YB-1)
Q9EQZ5	Cavia porcellus (Guinea pig)	-10.0671	Prostaglandin reductase 1 (PRG-1) (EC 1.3.1.-) (15-oxoprostaglandin 13-reductase) (PGR) (EC 1.3.1.48) (NADP-dependent leukotriene B4 12-hydroxydehydrogenase) (12-HD) (LTB4) (EC 1.3.1.74)
P48855	Procambarus clarkii (Red swamp crayfish)	-10.059	40S ribosomal protein S14
P18101	Drosophila melanogaster (Fruit fly)	-10.0429	Ubiquitin-60S ribosomal protein L40 (CEP52) [Cleaved into: Ubiquitin; 60S ribosomal protein L40]
P17078	Rattus norvegicus (Rat)	-9.97501	60S ribosomal protein L35
Q68FD5	Mus musculus (Mouse)	-9.97394	Clathrin heavy chain 1
Q9DEX3	Clupea harengus (Atlantic herring)	-9.95762	Cathepsin D (EC 3.4.23.5)
Q5EBG8	Mus musculus (Mouse)	-9.95506	Uncharacterized protein C1orf50 homolog
P41366	Gallus gallus (Chicken)	-9.9297	Vitelline membrane outer layer protein 1 (VMO-1) (VMO-I) (VMOI)
P47805	Danio rerio (Zebrafish) (Brachydanio rerio)	-9.8746	Mid1-interacting protein 1A (Gastrulation-specific protein G12)
Q26250	Nephrops norvegicus (Norway lobster)	-9.83208	V-type proton ATPase 16 kDa proteolipid subunit (V-ATPase 16 kDa proteolipid subunit) (Vacuolar proton pump 16 kDa proteolipid subunit)
P25843	Drosophila melanogaster (Fruit fly)	-9.83199	Profilin (Protein chickadee)
Q552Z2	Dictyostelium discoideum (Slime mold)	-9.80315	Probable serine/threonine-protein kinase fnkE (EC 2.7.11.1) (FNIP repeat-containing protein E)
A8Y9I2	Galleria mellonella (Greater wax moth)	-9.77908	Carotenoid isomerooxygenase (EC 1.13.11.65) (Beta-carotene 15,15'-monooxygenase and retinoid isomerase) (Beta-carotene dioxygenase and retinoid isomerase) (Neither inactivation nor afterpotential mutant B)
P34838	Anopheles gambiae (African malaria mosquito)	-9.76281	Cytochrome c oxidase subunit 1 (EC 1.9.3.1) (Cytochrome c oxidase polypeptide I)
Q9H6S3	Homo sapiens (Human)	-9.74605	Epidermal growth factor receptor kinase substrate 8-like protein 2 (EPS8-like protein 2) (Epidermal growth factor receptor pathway substrate 8-related protein 2) (EPS8-related protein 2)
Q8HXP3	Macaca fascicularis (Crab-eating macaque) (Cynomolgus monkey)	-9.68928	Superoxide dismutase [Mn], mitochondrial (EC 1.15.1.1)
P62979	Homo sapiens (Human)	-9.68494	Ubiquitin-40S ribosomal protein S27a (Ubiquitin carboxyl extension protein 80) [Cleaved into: Ubiquitin; 40S ribosomal protein S27a (Small ribosomal subunit protein eS31)]
Q02252	Homo sapiens (Human)	-9.68372	Methylmalonate-semialdehyde dehydrogenase [acylating], mitochondrial (MMSDH) (Malonate-semialdehyde dehydrogenase [acylating]) (EC 1.2.1.18) (EC 1.2.1.27) (Aldehyde dehydrogenase family 6 member A1)
Q9Z110	Mus musculus (Mouse)	-9.67066	Delta-1-pyrroline-5-carboxylate synthase (P5CS) (Aldehyde dehydrogenase family 18 member A1) [Includes: Glutamate 5-kinase (GK) (EC 2.7.2.11) (Gamma-glutamyl kinase); Gamma-glutamyl phosphate reductase (GPR) (EC 1.2.1.41) (Glutamate-5-semialdehyde dehydrogenase) (Glutamyl-gamma-semialdehyde dehydrogenase)]
P57757	Mus musculus (Mouse)	-9.66447	Cystinosin
Q05825	Drosophila melanogaster (Fruit fly)	-9.65435	ATP synthase subunit beta, mitochondrial (EC 3.6.3.14)
Q5R8K6	Pongo abelii (Sumatran orangutan) (Pongo pygmaeus abelii)	-9.64902	60S ribosomal protein L35a
Q08473	Drosophila melanogaster (Fruit fly)	-9.64502	RNA-binding protein squid (Heterogeneous nuclear ribonucleoprotein 40) (HNRNP 40)
P62856	Rattus norvegicus (Rat)	-9.5884	40S ribosomal protein S26
Q28740	Oryctolagus cuniculus (Rabbit)	-9.57515	Basigin (CD antigen CD147)
P83456	Gadus morhua (Atlantic cod)	-9.56353	Alkaline phosphatase (AP) (EC 3.1.3.1)
Q98SN8	Oncorhynchus mykiss (Rainbow trout) (Salmo gairdneri)	-9.532	Protein transport protein Sec61 subunit alpha isoform B
Q14978	Homo sapiens (Human)	-9.50682	Nucleolar and coiled-body phosphoprotein 1 (140 kDa nucleolar phosphoprotein) (Nopp140) (Hepatitis C virus NS5A-transactivated protein 13) (HCV NS5A-transactivated protein 13) (Nucleolar 130 kDa protein) (Nucleolar phosphoprotein p130)
Q60HG7	Macaca fascicularis (Crab-eating macaque) (Cynomolgus monkey)	-9.45704	Cystathionine gamma-lyase (EC 4.4.1.1) (Cysteine-protein sulfhydrase) (Gamma-cystathionase)
P13255	Rattus norvegicus (Rat)	-9.45308	Glycine N-methyltransferase (EC 2.1.1.20) (Folate-binding protein)
Q4AEI0	Pongo pygmaeus (Bornean orangutan)	-9.45122	Glutathione peroxidase 2 (GPx-2) (GSHPx-2) (EC 1.11.1.9) (Glutathione peroxidase-gastrointestinal) (GPx-GI) (GSHPx-GI)
Q9Y383	Homo sapiens (Human)	-9.44911	Putative RNA-binding protein Luc7-like 2
O46108	Drosophila melanogaster (Fruit fly)	-9.44402	Lipase 3 (DmLip3) (EC 3.1.1.-)
O43432	Homo sapiens (Human)	-9.44333	Eukaryotic translation initiation factor 4 gamma 3 (eIF-4-gamma 3) (eIF-4G 3) (eIF4G 3) (eIF-4-gamma II) (eIF4GII)
G9JJU2	Procambarus clarkii (Red swamp crayfish)	-9.43821	Glutathione peroxidase (PcGPx) (Se-PcGPx) (EC 1.11.1.9)
P80276	Sus scrofa (Pig)	-9.43474	Aldose reductase (AR) (EC 1.1.1.21) (Aldehyde reductase)
P07584	Astacus astacus (Noble crayfish) (Astacus fluviatilis)	-9.43178	Astacin (EC 3.4.24.21) (Crayfish small molecule proteinase)
Q6DCH7	Xenopus laevis (African clawed frog)	-9.41487	Selenium-binding protein 1-B
Q5XGY1	Xenopus laevis (African clawed frog)	-9.40685	Pre-rRNA-processing protein TSR1 homolog
Q54P79	Dictyostelium discoideum (Slime mold)	-9.40141	Probable 4-coumarate--CoA ligase 3 (4CL 3) (EC 6.2.1.12) (4-coumaroyl-CoA synthase 3)
P91778	Pecten maximus (King scallop) (Pilgrim's clam)	-9.39346	Alpha-amylase (EC 3.2.1.1) (1,4-alpha-D-glucan glucanohydrolase)
P04254	Panulirus interruptus (California spiny lobster) (Palinurus interruptus)	-9.3908	Hemocyanin A chain
Q05A13	Mus musculus (Mouse)	-9.37647	Short-chain dehydrogenase/reductase family 16C member 6 (EC 1.1.1.-)
P40429	Homo sapiens (Human)	-9.37414	60S ribosomal protein L13a (23 kDa highly basic protein) (Large ribosomal subunit protein uL13)
Q4R979	Macaca fascicularis (Crab-eating macaque) (Cynomolgus monkey)	-9.37219	RNA-binding protein 4 (RNA-binding motif protein 4)
B0FWD8	Aedes aegypti (Yellowfever mosquito) (Culex aegypti)	-9.35477	NADH-ubiquinone oxidoreductase chain 1 (EC 1.6.5.3) (NADH dehydrogenase subunit 1)
G4RK44	Thermoproteus tenax (strain ATCC 35583 / DSM 2078 / JCM 9277 / NBRC 100435 / Kra 1)	-9.33584	Bifunctional trehalose-6-phosphate synthase/phosphatase [Includes: Alpha,alpha-trehalose-phosphate synthase [UDP-forming] (EC 2.4.1.15) (Trehalose-6-phosphate synthase); Trehalose-6-phosphate phosphatase (EC 3.1.3.12)]
K1R0X1	Crassostrea gigas (Pacific oyster) (Crassostrea angulata)	-9.30932	Uncharacterized protein
Q9UHQ4	Homo sapiens (Human)	-9.27932	B-cell receptor-associated protein 29 (BCR-associated protein 29) (Bap29)
Q2PQM1	Glossina morsitans morsitans (Savannah tsetse fly)	-9.25987	40S ribosomal protein S6
P22845	Xenopus laevis (African clawed frog)	-9.23754	Histone H1.0-A (H1-SB) (H1E) (Histone H1(0)-1) (Histone H5B) (XlH5B)
Q01082	Homo sapiens (Human)	-9.21617	Spectrin beta chain, non-erythrocytic 1 (Beta-II spectrin) (Fodrin beta chain) (Spectrin, non-erythroid beta chain 1)
Q78ZA7	Mus musculus (Mouse)	-9.20981	Nucleosome assembly protein 1-like 4
Q0Z8U2	Sus scrofa (Pig)	-9.20763	40S ribosomal protein S3 (EC 4.2.99.18)
Q32L83	Bos taurus (Bovine)	-9.19226	Brain protein I3
Q0V8T0	Canis lupus familiaris (Dog) (Canis familiaris)	-9.18878	Contactin-associated protein-like 5 (Cell recognition molecule Caspr5)
Q4R4Y9	Macaca fascicularis (Crab-eating macaque) (Cynomolgus monkey)	-9.17771	Eukaryotic initiation factor 4A-II (eIF-4A-II) (eIF4A-II) (EC 3.6.4.13) (ATP-dependent RNA helicase eIF4A-2)
Q29476	Canis lupus familiaris (Dog) (Canis familiaris)	-9.14177	Sulfotransferase 1A1 (ST1A1) (EC 2.8.2.1) (Aryl sulfotransferase) (Phenol sulfotransferase) (Phenol-sulfating phenol sulfotransferase) (P-PST)
P37276	Drosophila melanogaster (Fruit fly)	-9.11872	Dynein heavy chain, cytoplasmic (Dynein heavy chain, cytosolic) (DYHC)
Q64676	Mus musculus (Mouse)	-9.08579	2-hydroxyacylsphingosine 1-beta-galactosyltransferase (EC 2.4.1.47) (Ceramide UDP-galactosyltransferase) (Cerebroside synthase) (UDP-galactose-ceramide galactosyltransferase)
Q27367	Drosophila melanogaster (Fruit fly)	-9.08379	Protein croquemort (d-CD36)
P00637	Oryctolagus cuniculus (Rabbit)	-9.08109	Fructose-1,6-bisphosphatase 1 (FBPase 1) (EC 3.1.3.11) (D-fructose-1,6-bisphosphate 1-phosphohydrolase 1) (Liver FBPase)
Q81CK1	Bacillus cereus (strain ATCC 14579 / DSM 31 / JCM 2152 / NBRC 15305 / NCIMB 9373 / NRRL B-3711)	-9.07728	Kynurenine formamidase (KFA) (KFase) (EC 3.5.1.9) (Arylformamidase) (N-formylkynurenine formamidase) (FKF)
P97675	Rattus norvegicus (Rat)	-9.03863	Ectonucleotide pyrophosphatase/phosphodiesterase family member 3 (E-NPP 3) (B10) (Phosphodiesterase I beta) (PD-Ibeta) (Phosphodiesterase I/nucleotide pyrophosphatase 3) (RB13-6 antigen) (CD antigen CD203c) [Includes: Alkaline phosphodiesterase I (EC 3.1.4.1); Nucleotide pyrophosphatase (NPPase) (EC 3.6.1.9) (Nucleotide diphosphatase)]
Q25008	Homarus americanus (American lobster)	-9.03065	Tubulin alpha-1 chain (Alpha-I tubulin)
O35426	Mus musculus (Mouse)	-9.0125	X-box-binding protein 1 (XBP-1) (Tax-responsive element-binding protein 5) (TREB-5) [Cleaved into: X-box-binding protein 1, cytoplasmic form; X-box-binding protein 1, luminal form]
Q2KIA9	Bos taurus (Bovine)	-8.99297	Mitochondrial enolase superfamily member 1 (EC 4.2.1.68) (L-fuconate dehydratase)
P29877	Periplaneta americana (American cockroach) (Blatta americana)	-8.97479	Cytochrome c oxidase subunit 2 (EC 1.9.3.1) (Cytochrome c oxidase polypeptide II)
Q9R0J8	Rattus norvegicus (Rat)	-8.95948	Legumain (EC 3.4.22.34) (Asparaginyl endopeptidase) (Protease, cysteine 1)
Q93113	Anopheles gambiae (African malaria mosquito)	-8.95755	Glutathione S-transferase 1, isoform D (EC 2.5.1.18) (EC 4.5.1.1) (AgGst1-alpha) (Aggst1-1) (Aggst1-6) (Aggst2-1) (DDT-dehydrochlorinase) (GST class-theta)
Q9U539	Caenorhabditis elegans	-8.93028	Organic cation transporter 1 (CeOCT1)
Q62773	Rattus norvegicus (Rat)	-8.90094	Sodium/nucleoside cotransporter 2 (Concentrative nucleoside transporter 2) (CNT 2) (rCNT2) (Na(+)/nucleoside cotransporter 2) (Sodium-coupled nucleoside transporter 2) (Sodium/purine nucleoside cotransporter) (SPNT) (Solute carrier family 28 member 2)
Q9W6Y0	Oryzias latipes (Japanese rice fish) (Japanese killifish)	-8.8877	40S ribosomal protein S30
K1RKK8	Crassostrea gigas (Pacific oyster) (Crassostrea angulata)	-8.88667	C-type mannose receptor 2
Q3UH68	Mus musculus (Mouse)	-8.88412	LIM and calponin homology domains-containing protein 1
P29341	Mus musculus (Mouse)	-8.88074	Polyadenylate-binding protein 1 (PABP-1) (Poly(A)-binding protein 1)
Q7YQK3	Oryctolagus cuniculus (Rabbit)	-8.86095	4F2 cell-surface antigen heavy chain (4F2hc) (Solute carrier family 3 member 2) (CD antigen CD98)
O08789	Mus musculus (Mouse)	-8.85426	Max-binding protein MNT (Myc antagonist MNT) (Protein ROX)
P46150	Drosophila melanogaster (Fruit fly)	-8.85045	Moesin/ezrin/radixin homolog 1 (Ezrin-moesin-radixin 1) (Moesin) (dMoesin) (Protein D17)
Q7YQM0	Pongo pygmaeus (Bornean orangutan)	-8.83561	Rab GDP dissociation inhibitor alpha (Rab GDI alpha) (Guanosine diphosphate dissociation inhibitor 1) (GDI-1)
Q9D8B1	Mus musculus (Mouse)	-8.83125	Androgen-induced gene 1 protein (AIG-1)
Q5U300	Rattus norvegicus (Rat)	-8.8247	Ubiquitin-like modifier-activating enzyme 1 (EC 6.2.1.45) (Ubiquitin-activating enzyme E1)
Q01842	Drosophila melanogaster (Fruit fly)	-8.82293	Ets DNA-binding protein pokkuri (Protein anterior open) (Protein yan)
Q9BXM7	Homo sapiens (Human)	-8.81894	Serine/threonine-protein kinase PINK1, mitochondrial (EC 2.7.11.1) (BRPK) (PTEN-induced putative kinase protein 1)
Q9Y2S2	Homo sapiens (Human)	-8.80704	Lambda-crystallin homolog (EC 1.1.1.45) (L-gulonate 3-dehydrogenase) (Gul3DH)
O94564	Schizosaccharomyces pombe (strain 972 / ATCC 24843) (Fission yeast)	-8.79478	Zinc-type alcohol dehydrogenase-like protein C1773.06c (EC 1.-.-.-)
Q5M8F9	Xenopus tropicalis (Western clawed frog) (Silurana tropicalis)	-8.76656	Alkylglycerol monooxygenase (EC 1.14.16.5) (Transmembrane protein 195)
P45883	Pelophylax ridibundus (Marsh frog) (Rana ridibunda)	-8.75535	Acyl-CoA-binding protein homolog (ACBP) (Diazepam-binding inhibitor homolog) (DBI)
Q6UX53	Homo sapiens (Human)	-8.74178	Methyltransferase-like protein 7B (EC 2.1.1.-)
Q93572	Caenorhabditis elegans	-8.7338	60S acidic ribosomal protein P0
Q25009	Homarus americanus (American lobster)	-8.70601	Tubulin beta-1 chain (Beta-I tubulin)
P34850	Anopheles gambiae (African malaria mosquito)	-8.66642	NADH-ubiquinone oxidoreductase chain 3 (EC 1.6.5.3) (NADH dehydrogenase subunit 3)
Q9WU81	Mus musculus (Mouse)	-8.66289	Glucose-6-phosphate exchanger SLC37A2 (Solute carrier family 37 member 2) (cAMP-inducible protein 2)
Q24K02	Bos taurus (Bovine)	-8.65805	Insulin-degrading enzyme (EC 3.4.24.56) (Insulin protease) (Insulinase) (Insulysin)
Q00871	Litopenaeus vannamei (Whiteleg shrimp) (Penaeus vannamei)	-8.65414	Chymotrypsin BI (EC 3.4.21.1)
P31404	Bos taurus (Bovine)	-8.6344	V-type proton ATPase catalytic subunit A (V-ATPase subunit A) (EC 3.6.3.14) (V-ATPase 69 kDa subunit) (Vacuolar proton pump subunit alpha)
P80220	Sus scrofa (Pig)	-8.62619	TSC22 domain family protein 3 (DSIP-immunoreactive peptide) (DIP protein) (Delta sleep-inducing peptide immunoreactor) (Glucocorticoid-induced leucine zipper protein)
Q9V427	Drosophila melanogaster (Fruit fly)	-8.6214	Innexin inx2 (Innexin-2) (Gap junction protein prp33) (Pas-related protein 33)
Q9W092	Drosophila melanogaster (Fruit fly)	-8.61265	Probable chitinase 2 (EC 3.2.1.14)
P62250	Rattus norvegicus (Rat)	-8.60958	40S ribosomal protein S16
Q6NYB7	Rattus norvegicus (Rat)	-8.5899	Ras-related protein Rab-1A
P40320	Drosophila melanogaster (Fruit fly)	-8.57928	S-adenosylmethionine synthase (AdoMet synthase) (EC 2.5.1.6) (Methionine adenosyltransferase) (MAT)
P30837	Homo sapiens (Human)	-8.57091	Aldehyde dehydrogenase X, mitochondrial (EC 1.2.1.3) (Aldehyde dehydrogenase 5) (Aldehyde dehydrogenase family 1 member B1)
P25286	Rattus norvegicus (Rat)	-8.56823	V-type proton ATPase 116 kDa subunit a isoform 1 (V-ATPase 116 kDa isoform a1) (Clathrin-coated vesicle/synaptic vesicle proton pump 116 kDa subunit) (Vacuolar adenosine triphosphatase subunit Ac116) (Vacuolar proton pump subunit 1) (Vacuolar proton translocating ATPase 116 kDa subunit a isoform 1)
Q8T674	Dictyostelium discoideum (Slime mold)	-8.55391	ABC transporter G family member 20 (ABC transporter ABCG.20)
Q13501	Homo sapiens (Human)	-8.53837	Sequestosome-1 (EBI3-associated protein of 60 kDa) (EBIAP) (p60) (Phosphotyrosine-independent ligand for the Lck SH2 domain of 62 kDa) (Ubiquitin-binding protein p62)
Q91822	Xenopus laevis (African clawed frog)	-8.53505	Serine/threonine-protein kinase pim-3 (EC 2.7.11.1) (Pim-1)
P36513	Oryctolagus cuniculus (Rabbit)	-8.53157	UDP-glucuronosyltransferase 2B14 (UDPGT 2B14) (EC 2.4.1.17) (EGT12)
Q0KIC3	Drosophila melanogaster (Fruit fly)	-8.5278	Uncharacterized protein CG43427
Q5ZM74	Gallus gallus (Chicken)	-8.52432	RING finger protein 141
Q9R0Q6	Mus musculus (Mouse)	-8.5136	Actin-related protein 2/3 complex subunit 1A (SOP2-like protein) (Sid 329)
P45953	Rattus norvegicus (Rat)	-8.49722	Very long-chain specific acyl-CoA dehydrogenase, mitochondrial (VLCAD) (EC 1.3.8.9)
Q1HQK8	Aedes aegypti (Yellowfever mosquito) (Culex aegypti)	-8.49417	V-type proton ATPase subunit F (V-ATPase subunit F) (V-ATPase 14 kDa subunit) (Vacuolar proton pump subunit F)
B0FWD1	Aedes aegypti (Yellowfever mosquito) (Culex aegypti)	-8.48222	Cytochrome c oxidase subunit 3 (EC 1.9.3.1) (Cytochrome c oxidase polypeptide III)
Q96PZ0	Homo sapiens (Human)	-8.47023	Pseudouridylate synthase 7 homolog (EC 5.4.99.-)
P41148	Canis lupus familiaris (Dog) (Canis familiaris)	-8.44933	Endoplasmin (94 kDa glucose-regulated protein) (GRP-94) (Heat shock protein 90 kDa beta member 1)
P36968	Sus scrofa (Pig)	-8.44347	Phospholipid hydroperoxide glutathione peroxidase (PHGPx) (EC 1.11.1.12) (Glutathione peroxidase 4) (GPx-4) (GSHPx-4)
Q02556	Homo sapiens (Human)	-8.44278	Interferon regulatory factor 8 (IRF-8) (Interferon consensus sequence-binding protein) (H-ICSBP) (ICSBP)
Q9GZE9	Caenorhabditis elegans	-8.43837	Lipid droplet localized protein
Q965E2	Psoroptes ovis (Sheep scab mite)	-8.43821	Mite group 2 allergen Pso o 2 (Allergen Pso o A) (allergen Pso o 2)
Q23978	Drosophila melanogaster (Fruit fly)	-8.42085	Myosin-IA (MIA) (Brush border myosin IA) (BBMIA)
O76757	Anopheles gambiae (African malaria mosquito)	-8.40394	Adenosylhomocysteinase (AdoHcyase) (EC 3.3.1.1) (S-adenosyl-L-homocysteine hydrolase)
Q9D8V0	Mus musculus (Mouse)	-8.39523	Minor histocompatibility antigen H13 (EC 3.4.23.-) (Presenilin-like protein 3) (Signal peptide peptidase)
A9ZSY3	Bombyx mori (Silk moth)	-8.39148	Facilitated trehalose transporter Tret1 (BmTRET1)
D3ZAT9	Rattus norvegicus (Rat)	-8.39091	Failed axon connections homolog
O97463	Drosophila kanekoi (Fruit fly)	-8.37865	Glycerol-3-phosphate dehydrogenase [NAD(+)], cytoplasmic (GPD-C) (GPDH-C) (EC 1.1.1.8)
B4JGX4	Drosophila grimshawi (Fruit fly) (Idiomyia grimshawi)	-8.35955	Eukaryotic translation initiation factor 3 subunit F-1 (eIF3f-1) (Eukaryotic translation initiation factor 3 subunit 5-1)
Q0VD19	Bos taurus (Bovine)	-8.35631	Sphingomyelin phosphodiesterase (EC 3.1.4.12) (Acid sphingomyelinase) (aSMase)
Q63150	Rattus norvegicus (Rat)	-8.34718	Dihydropyrimidinase (DHP) (DHPase) (EC 3.5.2.2) (Dihydropyrimidine amidohydrolase) (Hydantoinase)
Q925Q9	Rattus norvegicus (Rat)	-8.33925	SH3 domain-containing kinase-binding protein 1 (Regulator of ubiquitous kinase) (Ruk) (SH3-containing, expressed in tumorigenic astrocytes)
P28668	Drosophila melanogaster (Fruit fly)	-8.32333	Bifunctional glutamate/proline--tRNA ligase (Bifunctional aminoacyl-tRNA synthetase) [Includes: Glutamate--tRNA ligase (EC 6.1.1.17) (Glutamyl-tRNA synthetase); Proline--tRNA ligase (EC 6.1.1.15) (Prolyl-tRNA synthetase) (ProRS)]
Q62210	Mus musculus (Mouse)	-8.32242	Baculoviral IAP repeat-containing protein 2 (EC 2.3.2.27) (Cellular inhibitor of apoptosis 1) (C-IAP1) (Inhibitor of apoptosis protein 2) (mIAP2) (RING-type E3 ubiquitin transferase BIRC2)
P48596	Drosophila melanogaster (Fruit fly)	-8.32025	GTP cyclohydrolase 1 (EC 3.5.4.16) (GTP cyclohydrolase I) (GTP-CH-I) (Protein punch)
Q6R7M4	Diploptera punctata (Pacific beetle cockroach)	-8.31838	Methyl farnesoate epoxidase (EC 1.14.13.202) (Cytochrome P450 CYP15A1)
Q4R3Y4	Macaca fascicularis (Crab-eating macaque) (Cynomolgus monkey)	-8.30926	Long-chain fatty acid transport protein 4 (FATP-4) (Fatty acid transport protein 4) (EC 6.2.1.-) (Solute carrier family 27 member 4)
Q5R7J9	Pongo abelii (Sumatran orangutan) (Pongo pygmaeus abelii)	-8.30426	Eukaryotic translation initiation factor 4 gamma 2 (eIF-4-gamma 2) (eIF-4G 2) (eIF4G 2)
O42153	Haplochromis nubilus (Blue Victoria mouthbrooder) (Tilapia nubila)	-8.30393	Glucose-6-phosphatase (G-6-Pase) (G6Pase) (EC 3.1.3.9)
O15118	Homo sapiens (Human)	-8.29055	NPC intracellular cholesterol transporter 1 (Niemann-Pick C1 protein)
Q7ZUB2	Coturnix japonica (Japanese quail) (Coturnix coturnix japonica)	-8.28313	40S ribosomal protein S17
Q7LL04	Schizosaccharomyces pombe (strain 972 / ATCC 24843) (Fission yeast)	-8.28313	UPF0676 protein C1494.01
Q5R7F0	Pongo abelii (Sumatran orangutan) (Pongo pygmaeus abelii)	-8.28275	Calcineurin B homologous protein 1 (Calcineurin B-like protein) (Calcium-binding protein CHP) (Calcium-binding protein p22) (EF-hand calcium-binding domain-containing protein p22)
P55326	Caenorhabditis elegans	-8.27918	Uncharacterized protein F13E6.1
P02707	Gallus gallus (Chicken)	-8.26735	Hepatic lectin
P00760	Bos taurus (Bovine)	-8.26694	Cationic trypsin (EC 3.4.21.4) (Beta-trypsin) [Cleaved into: Alpha-trypsin chain 1; Alpha-trypsin chain 2]
Q5NVR2	Pongo abelii (Sumatran orangutan) (Pongo pygmaeus abelii)	-8.26457	Malate dehydrogenase, mitochondrial (EC 1.1.1.37)
P70705	Rattus norvegicus (Rat)	-8.26425	Copper-transporting ATPase 1 (EC 3.6.3.54) (Copper pump 1) (Menkes disease-associated protein homolog)
A0N0X6	Bos taurus (Bovine)	-8.26317	Leucine-rich repeat neuronal protein 1 (Neuronal leucine-rich repeat protein 1) (NLRR-1)
Q94571	Homarus americanus (American lobster)	-8.25673	Tubulin beta-2 chain (Beta-II tubulin)
P48605	Drosophila melanogaster (Fruit fly)	-8.25271	T-complex protein 1 subunit gamma (TCP-1-gamma) (CCT-gamma)
Q962Q5	Spodoptera frugiperda (Fall armyworm)	-8.25215	40S ribosomal protein S25
P0CB82	Pongo pygmaeus (Bornean orangutan)	-8.24917	NADH dehydrogenase [ubiquinone] 1 alpha subcomplex subunit 9, mitochondrial (Complex I-39kD) (CI-39kD) (NADH-ubiquinone oxidoreductase 39 kDa subunit)
P36872	Drosophila melanogaster (Fruit fly)	-8.24355	Protein phosphatase PP2A 55 kDa regulatory subunit (PR55) (Protein phosphatase PP2A regulatory subunit B) (Protein twins)
Q924U5	Rattus norvegicus (Rat)	-8.24016	Dual specificity testis-specific protein kinase 2 (EC 2.7.12.1) (Testicular protein kinase 2)
Q99MD6	Mus musculus (Mouse)	-8.22745	Thioredoxin reductase 3 (EC 1.8.1.9) (Thioredoxin and glutathione reductase) (Thioredoxin reductase TR2)
A3KPW9	Danio rerio (Zebrafish) (Brachydanio rerio)	-8.22345	Large proline-rich protein BAG6 (BCL2-associated athanogene 6) (HLA-B-associated transcript 3)
K1QYP1	Crassostrea gigas (Pacific oyster) (Crassostrea angulata)	-8.20901	Putative RNA-directed DNA polymerase from transposon BS
Q9NR71	Homo sapiens (Human)	-8.20445	Neutral ceramidase (N-CDase) (NCDase) (EC 3.5.1.23) (Acylsphingosine deacylase 2) (BCDase) (LCDase) (hCD) (N-acylsphingosine amidohydrolase 2) (Non-lysosomal ceramidase) [Cleaved into: Neutral ceramidase soluble form]
P22974	Mytilus californianus (California mussel)	-8.19487	Sperm-specific protein PHI-2B (PL-II*) (Sperm-specific linker histone H1-like protein)
Q2PQH8	Canis lupus familiaris (Dog) (Canis familiaris)	-8.19209	Glycogen debranching enzyme (Glycogen debrancher) [Includes: 4-alpha-glucanotransferase (EC 2.4.1.25) (Oligo-1,4-1,4-glucantransferase); Amylo-alpha-1,6-glucosidase (Amylo-1,6-glucosidase) (EC 3.2.1.33) (Dextrin 6-alpha-D-glucosidase)]
Q6P7Y3	Danio rerio (Zebrafish) (Brachydanio rerio)	-8.18402	Pre-mRNA-splicing factor 38B
P48771	Mus musculus (Mouse)	-8.17024	Cytochrome c oxidase subunit 7A2, mitochondrial (Cytochrome c oxidase subunit VIIa-liver/heart) (Cytochrome c oxidase subunit VIIa-L)
Q9VYS3	Drosophila melanogaster (Fruit fly)	-8.14965	Regulator of nonsense transcripts 1 homolog (EC 3.6.4.-)
Q91V01	Mus musculus (Mouse)	-8.11519	Lysophospholipid acyltransferase 5 (LPLAT 5) (EC 2.3.1.-) (1-acylglycerophosphocholine O-acyltransferase) (EC 2.3.1.23) (1-acylglycerophosphoethanolamine O-acyltransferase) (EC 2.3.1.n7) (1-acylglycerophosphoserine O-acyltransferase) (EC 2.3.1.n6) (Lysophosphatidylcholine acyltransferase) (LPCAT) (Lyso-PC acyltransferase) (Lysophosphatidylcholine acyltransferase 3) (Lyso-PC acyltransferase 3) (mL…
Q6DFW4	Mus musculus (Mouse)	-8.09952	Nucleolar protein 58 (MSSP) (Nucleolar protein 5) (SIK-similar protein)
Q9JJP9	Rattus norvegicus (Rat)	-8.08385	Ubiquilin-1 (Protein linking IAP with cytoskeleton 1) (PLIC-1)
Q5RA23	Pongo abelii (Sumatran orangutan) (Pongo pygmaeus abelii)	-8.07285	Nuclear transcription factor Y subunit gamma (CAAT box DNA-binding protein subunit C) (Nuclear transcription factor Y subunit C) (NF-YC)
A0A0L8HLJ1	Octopus bimaculoides (California two-spotted octopus)	-8.06664	Uncharacterized protein
Q9CR35	Mus musculus (Mouse)	-8.05443	Chymotrypsinogen B (EC 3.4.21.1) [Cleaved into: Chymotrypsin B chain A; Chymotrypsin B chain B; Chymotrypsin B chain C]
Q94518	Drosophila melanogaster (Fruit fly)	-8.05174	Nascent polypeptide-associated complex subunit alpha (NAC-alpha) (Alpha-NAC)
O97018	Chrysomya rufifacies (Hairy maggot blowfly) (Lucilia rufifacies)	-8.0495	Sex-lethal homolog
P70501	Rattus norvegicus (Rat)	-8.04524	RNA-binding protein 10 (RNA-binding motif protein 10) (RNA-binding protein S1-1)
Q4R3D4	Macaca fascicularis (Crab-eating macaque) (Cynomolgus monkey)	-8.03652	Elongation factor 1-delta (EF-1-delta)
P36956	Homo sapiens (Human)	-8.03285	Sterol regulatory element-binding protein 1 (SREBP-1) (Class D basic helix-loop-helix protein 1) (bHLHd1) (Sterol regulatory element-binding transcription factor 1) [Cleaved into: Processed sterol regulatory element-binding protein 1]
Q91XV4	Mesocricetus auratus (Golden hamster)	-8.03162	L-xylulose reductase (XR) (EC 1.1.1.10) (Dicarbonyl/L-xylulose reductase) (Sperm antigen P26h)
Q9QX47	Mus musculus (Mouse)	-8.01909	Protein SON (Negative regulatory element-binding protein) (NRE-binding protein)
Q4R4I6	Macaca fascicularis (Crab-eating macaque) (Cynomolgus monkey)	-8.00917	Adenylyl cyclase-associated protein 1 (CAP 1)
A1E295	Sus scrofa (Pig)	-8.00722	Cathepsin B (EC 3.4.22.1) [Cleaved into: Cathepsin B light chain; Cathepsin B heavy chain]
Q5U2Q3	Rattus norvegicus (Rat)	-8.00671	Ester hydrolase C11orf54 homolog (EC 3.1.-.-)
Q90XD2	Gallus gallus (Chicken)	-8.00288	Agmatinase, mitochondrial (EC 3.5.3.11) (Agmatine ureohydrolase) (AUH)
Q9VMA7	Drosophila melanogaster (Fruit fly)	-7.98883	Transport and Golgi organization protein 1
P52556	Bos taurus (Bovine)	-7.98206	Flavin reductase (NADPH) (FR) (EC 1.5.1.30) (Biliverdin reductase B) (BVR-B) (EC 1.3.1.24) (Biliverdin-IX beta-reductase) (Green heme-binding protein) (GHBP) (NADPH-dependent diaphorase) (NADPH-flavin reductase) (FLR)
Q66X93	Rattus norvegicus (Rat)	-7.98032	Staphylococcal nuclease domain-containing protein 1 (100 kDa coactivator) (SND p102) (p100 co-activator) (p105 coactivator)
Q7ZWM6	Xenopus laevis (African clawed frog)	-7.97957	Obg-like ATPase 1
P82912	Homo sapiens (Human)	-7.97873	28S ribosomal protein S11, mitochondrial (MRP-S11) (S11mt) (Cervical cancer proto-oncogene 2 protein) (HCC-2) (Mitochondrial small ribosomal subunit protein uS11m)
Q08B39	Xenopus laevis (African clawed frog)	-7.97567	Hydroxyacid-oxoacid transhydrogenase, mitochondrial (HOT) (EC 1.1.99.24) (Alcohol dehydrogenase iron-containing protein 1) (ADHFe1)
Q8VHC8	Cavia porcellus (Guinea pig)	-7.96938	Lysosomal alpha-mannosidase (Laman) (EC 3.2.1.24) (Lysosomal acid alpha-mannosidase) (Mannosidase alpha class 2B member 1) (Mannosidase alpha-B)
W4VS99	Trittame loki (Brush-footed trapdoor spider)	-7.95922	Neprilysin-1 (EC 3.4.24.-)
Q5R6J7	Pongo abelii (Sumatran orangutan) (Pongo pygmaeus abelii)	-7.939	Glycerol-3-phosphate acyltransferase 4 (GPAT4) (EC 2.3.1.15) (1-acylglycerol-3-phosphate O-acyltransferase 6) (1-AGP acyltransferase 6) (1-AGPAT 6) (Acyl-CoA:glycerol-3-phosphate acyltransferase 4) (Lysophosphatidic acid acyltransferase zeta) (LPAAT-zeta)
P79274	Sus scrofa (Pig)	-7.92968	Long-chain specific acyl-CoA dehydrogenase, mitochondrial (LCAD) (EC 1.3.8.8)
Q6P5L8	Danio rerio (Zebrafish) (Brachydanio rerio)	-7.92954	Hydroxysteroid dehydrogenase-like protein 2 (EC 1.-.-.-)
Q06730	Homo sapiens (Human)	-7.92657	Zinc finger protein 33A (Zinc finger and ZAK-associated protein with KRAB domain) (ZZaPK) (Zinc finger protein 11A) (Zinc finger protein KOX31)
A5JYX5	Caenorhabditis elegans	-7.91659	Protein dhs-3 (Alcohol dehydrogenase dhs-3) (EC 1.1.1.1)
P46436	Ascaris suum (Pig roundworm) (Ascaris lumbricoides)	-7.90885	Glutathione S-transferase 1 (EC 2.5.1.18) (GST class-sigma)
Q9GV46	Oplophorus gracilirostris (Luminous shrimp)	-7.90748	Oplophorus-luciferin 2-monooxygenase non-catalytic subunit
P19367	Homo sapiens (Human)	-7.89845	Hexokinase-1 (EC 2.7.1.1) (Brain form hexokinase) (Hexokinase type I) (HK I)
P00031	Macrobrachium malcolmsonii (Monsoon river-prawn) (Palaemon malcolmsonii)	-7.89819	Cytochrome c
F1N5C8	Bos taurus (Bovine)	-7.89049	Ectonucleotide pyrophosphatase/phosphodiesterase family member 6 (E-NPP 6) (NPP-6) (EC 3.1.4.-) (EC 3.1.4.38) (Choline-specific glycerophosphodiester phosphodiesterase) (Glycerophosphocholine choline phosphodiesterase) (GPC-Cpde)
Q5RFR0	Pongo abelii (Sumatran orangutan) (Pongo pygmaeus abelii)	-7.88713	Alpha-tocopherol transfer protein-like
Q4R6F8	Macaca fascicularis (Crab-eating macaque) (Cynomolgus monkey)	-7.8867	T-complex protein 1 subunit beta (TCP-1-beta) (CCT-beta)
Q9R189	Rattus norvegicus (Rat)	-7.87924	Protein unc-13 homolog D (Munc13-4)
O05389	Bacillus subtilis (strain 168)	-7.87906	Uncharacterized oxidoreductase YrbE (EC 1.-.-.-)
Q6GVM6	Pan troglodytes (Chimpanzee)	-7.87797	ATP-dependent RNA helicase DDX3Y (EC 3.6.4.13) (DEAD box protein 3, Y-chromosomal)
G5E829	Mus musculus (Mouse)	-7.87778	Plasma membrane calcium-transporting ATPase 1 (PMCA1) (EC 3.6.3.8) (Plasma membrane calcium ATPase isoform 1) (Plasma membrane calcium pump isoform 1)
A9ZSY2	Apis mellifera ligustica (Common honeybee) (Italian honeybee)	-7.87047	Facilitated trehalose transporter Tret1 (AmTRET1)
Q9CY58	Mus musculus (Mouse)	-7.86725	Plasminogen activator inhibitor 1 RNA-binding protein (PAI1 RNA-binding protein 1) (PAI-RBP1) (SERPINE1 mRNA-binding protein 1)
Q9CPU4	Mus musculus (Mouse)	-7.86629	Microsomal glutathione S-transferase 3 (Microsomal GST-3) (EC 2.5.1.18) (Microsomal GST-III)
Q3T094	Bos taurus (Bovine)	-7.86508	Persulfide dioxygenase ETHE1, mitochondrial (EC 1.13.11.18) (Sulfur dioxygenase ETHE1)
P56252	Homarus gammarus (European lobster) (Homarus vulgaris)	-7.84152	Enolase (EC 4.2.1.11) (2-phospho-D-glycerate hydro-lyase) (2-phosphoglycerate dehydratase)
Q5UEM7	Rattus norvegicus (Rat)	-7.84056	Cyclic AMP-responsive element-binding protein 3-like protein 4 (cAMP-responsive element-binding protein 3-like protein 4) (Androgen-induced basic leucine zipper protein) (AIbZIP) [Cleaved into: Processed cyclic AMP-responsive element-binding protein 3-like protein 4]
Q04047	Drosophila melanogaster (Fruit fly)	-7.8224	Protein no-on-transient A (Puff-specific protein Bj6)
Q9DBT9	Mus musculus (Mouse)	-7.81417	Dimethylglycine dehydrogenase, mitochondrial (EC 1.5.8.4) (ME2GLYDH)
Q6PG37	Homo sapiens (Human)	-7.8133	Zinc finger protein 790
P38487	Bacillus sp. (strain B-0618)	-7.80639	Creatinase (EC 3.5.3.3) (Creatine amidinohydrolase)
Q8K1N2	Mus musculus (Mouse)	-7.80233	Pleckstrin homology-like domain family B member 2 (Protein LL5-beta)
P35520	Homo sapiens (Human)	-7.78065	Cystathionine beta-synthase (EC 4.2.1.22) (Beta-thionase) (Serine sulfhydrase)
Q5ISC6	Sus scrofa (Pig)	-7.77999	Heme-binding protein 1
P45886	Bactrocera dorsalis (Oriental fruit fly) (Dacus dorsalis)	-7.77804	Actin-3, muscle-specific
Q6NXA4	Danio rerio (Zebrafish) (Brachydanio rerio)	-7.77566	Interleukin enhancer-binding factor 3 homolog
P30549	Mus musculus (Mouse)	-7.77103	Substance-K receptor (SKR) (NK-2 receptor) (NK-2R) (Neurokinin A receptor) (Tachykinin receptor 2)
Q8BGD9	Mus musculus (Mouse)	-7.76285	Eukaryotic translation initiation factor 4B (eIF-4B)
Q9UBV8	Homo sapiens (Human)	-7.76001	Peflin (PEF protein with a long N-terminal hydrophobic domain) (Penta-EF hand domain-containing protein 1)
A9RA96	Papio anubis (Olive baboon)	-7.74248	Serpin B10
Q6PF21	Xenopus laevis (African clawed frog)	-7.7339	Methionine--tRNA ligase, cytoplasmic (EC 6.1.1.10) (Methionyl-tRNA synthetase) (MetRS)
Q9I923	Gallus gallus (Chicken)	-7.73321	Regucalcin (RC) (Gluconolactonase) (GNL) (EC 3.1.1.17)
Q99LB7	Mus musculus (Mouse)	-7.72748	Sarcosine dehydrogenase, mitochondrial (SarDH) (EC 1.5.8.3)
O13085	Oncorhynchus mykiss (Rainbow trout) (Salmo gairdneri)	-7.72544	Cytochrome c oxidase subunit 6A, mitochondrial (Cytochrome c oxidase polypeptide VIa)
P43434	Cavia porcellus (Guinea pig)	-7.72353	Phospholipase A2 (EC 3.1.1.4) (Group IB phospholipase A2) (Phosphatidylcholine 2-acylhydrolase 1B)
Q5VYJ5	Homo sapiens (Human)	-7.72241	MAM and LDL-receptor class A domain-containing protein 1
P15626	Mus musculus (Mouse)	-7.72186	Glutathione S-transferase Mu 2 (EC 2.5.1.18) (GST 5-5) (GST class-mu 2) (Glutathione S-transferase pmGT2)
P31410	Heliothis virescens (Tobacco budworm moth)	-7.70275	V-type proton ATPase subunit B (V-ATPase subunit B) (Vacuolar proton pump subunit B)
O02705	Sus scrofa (Pig)	-7.6998	Heat shock protein HSP 90-alpha
O95757	Homo sapiens (Human)	-7.69825	Heat shock 70 kDa protein 4L (Heat shock 70-related protein APG-1) (Osmotic stress protein 94)
Q9N2R3	Charybdis feriata (Crucifix crab) (Cancer feriatus)	-7.69673	Tropomyosin (Allergen Cha f I) (allergen Cha f 1) (Fragment)
B0WTN3	Culex quinquefasciatus (Southern house mosquito) (Culex pungens)	-7.68858	Eukaryotic translation initiation factor 3 subunit M (eIF3m)
P15170	Homo sapiens (Human)	-7.68677	Eukaryotic peptide chain release factor GTP-binding subunit ERF3A (Eukaryotic peptide chain release factor subunit 3a) (eRF3a) (G1 to S phase transition protein 1 homolog)
Q0III3	Bos taurus (Bovine)	-7.68393	Cytoplasmic dynein 1 intermediate chain 2 (Cytoplasmic dynein intermediate chain 2) (Dynein intermediate chain 2, cytosolic) (DH IC-2)
Q5RCT0	Pongo abelii (Sumatran orangutan) (Pongo pygmaeus abelii)	-7.67957	Cytochrome c oxidase subunit 6B1 (Cytochrome c oxidase subunit VIb isoform 1) (COX VIb-1)
Q96KR1	Homo sapiens (Human)	-7.67509	Zinc finger RNA-binding protein (hZFR) (M-phase phosphoprotein homolog)
Q92539	Homo sapiens (Human)	-7.6588	Phosphatidate phosphatase LPIN2 (EC 3.1.3.4) (Lipin-2)
Q80TL0	Mus musculus (Mouse)	-7.63587	Protein phosphatase 1E (EC 3.1.3.16) (Ca(2+)/calmodulin-dependent protein kinase phosphatase N) (CaMKP-N) (CaMKP-nucleus) (CaMKN) (Partner of PIX 1) (Partner of PIX-alpha) (Partner of PIXA)
Q5GH64	Mus musculus (Mouse)	-7.63232	XK-related protein 7
Q86IC8	Dictyostelium discoideum (Slime mold)	-7.63105	Probable caffeoyl-CoA O-methyltransferase 2 (EC 2.1.1.104) (O-methyltransferase 6)
A5HK05	Rattus norvegicus (Rat)	-7.62738	Amyloid protein-binding protein 2 (Amyloid beta precursor protein-binding protein 2) (APP-BP2)
Q8WQG1	Caenorhabditis elegans	-7.61917	ER membrane protein complex subunit 7 homolog
P52624	Mus musculus (Mouse)	-7.61835	Uridine phosphorylase 1 (UPase 1) (UrdPase 1) (EC 2.4.2.3)
A1Z6E0	Drosophila melanogaster (Fruit fly)	-7.61301	Protein gustavus
Q5RBM6	Pongo abelii (Sumatran orangutan) (Pongo pygmaeus abelii)	-7.61158	Beta-ureidopropionase (EC 3.5.1.6) (Beta-alanine synthase) (N-carbamoyl-beta-alanine amidohydrolase)
Q4VIT4	Chlorocebus aethiops (Green monkey) (Cercopithecus aethiops)	-7.61146	Protein disulfide-isomerase A3 (EC 5.3.4.1) (Endoplasmic reticulum resident protein 57) (ER protein 57) (ERp57) (Endoplasmic reticulum resident protein 60) (ER protein 60) (ERp60)
Q9UHB6	Homo sapiens (Human)	-7.60034	LIM domain and actin-binding protein 1 (Epithelial protein lost in neoplasm)
Q1LUA8	Danio rerio (Zebrafish) (Brachydanio rerio)	-7.60029	Eukaryotic translation initiation factor 3 subunit E-B (eIF3e-B) (Eukaryotic translation initiation factor 3 subunit 6-B)
P26779	Bos taurus (Bovine)	-7.59622	Prosaposin (Proactivator polypeptide) [Cleaved into: Saposin-A (Protein A); Saposin-B (Cerebroside sulfate activator) (CSAct) (Dispersin) (Sphingolipid activator protein 1) (SAP-1) (Sulfatide/GM1 activator); Saposin-C (A1 activator) (Co-beta-glucosidase) (Glucosylceramidase activator) (Sphingolipid activator protein 2) (SAP-2); Saposin-D (Component C) (Protein C)]
Q3MI05	Bos taurus (Bovine)	-7.59517	Lysosomal protective protein (EC 3.4.16.5) (Cathepsin A) [Cleaved into: Lysosomal protective protein 32 kDa chain; Lysosomal protective protein 20 kDa chain]
Q9DCT2	Mus musculus (Mouse)	-7.59034	NADH dehydrogenase [ubiquinone] iron-sulfur protein 3, mitochondrial (EC 1.6.5.3) (EC 1.6.99.3) (Complex I-30kD) (CI-30kD) (NADH-ubiquinone oxidoreductase 30 kDa subunit)
Q8MZR6	Ctenocephalides felis (Cat flea)	-7.58763	Juvenile hormone epoxide hydrolase 1 (EC 3.3.2.9) (CfEH1) (Juvenile hormone epoxide hydrolase I) (JHEH I) (Juvenile hormone-specific epoxide hydrolase I)
Q9Z2G6	Mus musculus (Mouse)	-7.58753	Protein sel-1 homolog 1 (Suppressor of lin-12-like protein 1) (Sel-1L)
A3KCL7	Sus scrofa (Pig)	-7.58175	D-aspartate oxidase (DASOX) (DDO) (EC 1.4.3.1)
Q8BHN3	Mus musculus (Mouse)	-7.57625	Neutral alpha-glucosidase AB (EC 3.2.1.84) (Alpha-glucosidase 2) (Glucosidase II subunit alpha)
Q9QYR7	Mus musculus (Mouse)	-7.57292	Acyl-coenzyme A thioesterase 3 (Acyl-CoA thioesterase 3) (EC 3.1.2.2) (PTE-Ia) (Peroxisomal acyl-coenzyme A thioester hydrolase 2a) (Peroxisomal long-chain acyl-CoA thioesterase 2)
P14562	Rattus norvegicus (Rat)	-7.56621	Lysosome-associated membrane glycoprotein 1 (LAMP-1) (Lysosome-associated membrane protein 1) (120 kDa lysosomal membrane glycoprotein) (LGP-120) (CD107 antigen-like family member A) (CD antigen CD107a)
P42696	Homo sapiens (Human)	-7.56572	RNA-binding protein 34 (RNA-binding motif protein 34)
P08842	Homo sapiens (Human)	-7.56386	Steryl-sulfatase (EC 3.1.6.2) (Arylsulfatase C) (ASC) (Steroid sulfatase) (Steryl-sulfate sulfohydrolase)
P28337	Gallus gallus (Chicken)	-7.56276	Aminomethyltransferase, mitochondrial (EC 2.1.2.10) (Glycine cleavage system T protein) (GCVT)
Q8BHH8	Mus musculus (Mouse)	-7.56078	Clarin-3 (Transmembrane protein 12)
Q8MSF5	Drosophila melanogaster (Fruit fly)	-7.55927	Ribonuclease kappa (RNase K) (RNase kappa) (EC 3.1.-.-)
K1PQC3	Crassostrea gigas (Pacific oyster) (Crassostrea angulata)	-7.54891	Uncharacterized protein
Q9VT28	Drosophila melanogaster (Fruit fly)	-7.54111	Protein furry
P00428	Bos taurus (Bovine)	-7.53803	Cytochrome c oxidase subunit 5B, mitochondrial (Cytochrome c oxidase polypeptide VIa) (Cytochrome c oxidase polypeptide Vb)
Q5RC46	Pongo abelii (Sumatran orangutan) (Pongo pygmaeus abelii)	-7.5357	Adenosine deaminase 2 (EC 3.5.4.4) (Cat eye syndrome critical region protein 1)
Q9I8E6	Takifugu rubripes (Japanese pufferfish) (Fugu rubripes)	-7.53395	Coatomer subunit gamma-2 (Gamma-2-coat protein) (Gamma-2-COP)
Q7XXL2	Oryza sativa subsp. japonica (Rice)	-7.52837	4-coumarate--CoA ligase-like 9 (EC 6.2.1.-)
Q6DG03	Danio rerio (Zebrafish) (Brachydanio rerio)	-7.52326	Cyclin-D-binding Myb-like transcription factor 1
Q6GNI4	Xenopus laevis (African clawed frog)	-7.51455	Eukaryotic translation initiation factor 3 subunit K (eIF3k) (Eukaryotic translation initiation factor 3 subunit 12) (eIF-3 p25)
Q566L7	Xenopus tropicalis (Western clawed frog) (Silurana tropicalis)	-7.49709	Protein LSM14 homolog B (Protein FAM61B homolog) (RNA-associated protein 55B) (RAP55B)
Q99437	Homo sapiens (Human)	-7.49337	V-type proton ATPase 21 kDa proteolipid subunit (V-ATPase 21 kDa proteolipid subunit) (Vacuolar proton pump 21 kDa proteolipid subunit) (hATPL)
Q9W4P5	Drosophila melanogaster (Fruit fly)	-7.48786	V-type proton ATPase subunit d 1 (V-ATPase subunit d 1) (V-ATPase 39 kDa subunit) (Vacuolar H+ ATPase subunit AC39-1) (Vacuolar proton pump subunit d 1)
Q642M9	Danio rerio (Zebrafish) (Brachydanio rerio)	-7.47751	Trans-1,2-dihydrobenzene-1,2-diol dehydrogenase (EC 1.3.1.20) (D-xylose 1-dehydrogenase) (D-xylose-NADP dehydrogenase) (EC 1.1.1.179) (Dimeric dihydrodiol dehydrogenase)
Q9VLR5	Drosophila melanogaster (Fruit fly)	-7.4736	RNA polymerase II transcriptional coactivator (p11)
P42556	Leishmania tarentolae (Sauroleishmania tarentolae)	-7.47143	Pteridine reductase 1 (EC 1.5.1.33) (H region methotrexate resistance protein)
O55234	Mus musculus (Mouse)	-7.46425	Proteasome subunit beta type-5 (EC 3.4.25.1) (Macropain epsilon chain) (Multicatalytic endopeptidase complex epsilon chain) (Proteasome chain 6) (Proteasome epsilon chain) (Proteasome subunit X)
Q6NYK8	Danio rerio (Zebrafish) (Brachydanio rerio)	-7.4613	E3 ubiquitin-protein ligase MARCH5 (EC 2.3.2.27) (Membrane-associated RING finger protein 5) (Membrane-associated RING-CH protein V) (MARCH-V) (RING-type E3 ubiquitin transferase MARCH5)
Q5T5U3	Homo sapiens (Human)	-7.44951	Rho GTPase-activating protein 21 (Rho GTPase-activating protein 10) (Rho-type GTPase-activating protein 21)
Q6P7P5	Rattus norvegicus (Rat)	-7.4399	Basic leucine zipper and W2 domain-containing protein 1
P35502	Myzus persicae (Green peach aphid) (Aphis persicae)	-7.43692	Esterase FE4 (EC 3.1.1.1) (Carboxylic-ester hydrolase)
Q9HBL7	Homo sapiens (Human)	-7.4344	Plasminogen receptor (KT) (Plg-R(KT))
P34595	Caenorhabditis elegans	-7.42072	Immunoglobulin domain and leucine-rich repeat-containing protein 2
D2YVH7	Oxyuranus scutellatus (Coastal taipan)	-7.42066	C-type lectin mannose-binding isoform (CTL) (Venom C-type lectin mannose-binding isoform 1)
Q5EAR6	Danio rerio (Zebrafish) (Brachydanio rerio)	-7.42044	Coiled-coil domain-containing protein 115
P42284	Drosophila melanogaster (Fruit fly)	-7.41109	Longitudinals lacking protein, isoforms H/M/V
Q7T2G1	Danio rerio (Zebrafish) (Brachydanio rerio)	-7.41063	Interferon regulatory factor 2-binding protein 2-B (IRF-2-binding protein 2-B) (IRF-2BP2-B)
Q9VWP4	Drosophila melanogaster (Fruit fly)	-7.40952	Probable sulfite oxidase, mitochondrial (EC 1.8.3.1)
P06144	Lytechinus pictus (Painted sea urchin)	-7.40766	Late histone H1
P51954	Mus musculus (Mouse)	-7.4071	Serine/threonine-protein kinase Nek1 (EC 2.7.11.1) (Never in mitosis A-related kinase 1) (NimA-related protein kinase 1)
K1RXG3	Crassostrea gigas (Pacific oyster) (Crassostrea angulata)	-7.40537	Uncharacterized protein
Q99KQ4	Mus musculus (Mouse)	-7.40125	Nicotinamide phosphoribosyltransferase (NAmPRTase) (Nampt) (EC 2.4.2.12) (Pre-B-cell colony-enhancing factor 1 homolog) (PBEF) (Visfatin)
Q9P0S9	Homo sapiens (Human)	-7.39421	Transmembrane protein 14C
Q5ZJN2	Gallus gallus (Chicken)	-7.39215	Ras-related protein Rab-11A
K1QPR0	Crassostrea gigas (Pacific oyster) (Crassostrea angulata)	-7.39013	Putative phosphoenolpyruvate synthase
Q9U1M2	Drosophila melanogaster (Fruit fly)	-7.38699	Transmembrane protein 120 homolog
K1QFH1	Crassostrea gigas (Pacific oyster) (Crassostrea angulata)	-7.38548	BTB/POZ domain-containing protein 6
A6QLU1	Bos taurus (Bovine)	-7.38243	Glycerol-3-phosphate dehydrogenase, mitochondrial (GPD-M) (GPDH-M) (EC 1.1.5.3)
A0A0L8HMW3	Octopus bimaculoides (California two-spotted octopus)	-7.3741	Uncharacterized protein
Q5M8Y1	Xenopus tropicalis (Western clawed frog) (Silurana tropicalis)	-7.37003	Probable signal peptidase complex subunit 2 (EC 3.4.-.-) (Microsomal signal peptidase 25 kDa subunit) (SPase 25 kDa subunit)
P54363	Drosophila pseudoobscura pseudoobscura (Fruit fly)	-7.36067	Adenine phosphoribosyltransferase (APRT) (EC 2.4.2.7)
Q58DS9	Bos taurus (Bovine)	-7.3564	Ras-related protein Rab-5C
Q7QHW5	Anopheles gambiae (African malaria mosquito)	-7.35201	Armadillo segment polarity protein
P30536	Homo sapiens (Human)	-7.3505	Translocator protein (Mitochondrial benzodiazepine receptor) (PKBS) (Peripheral-type benzodiazepine receptor) (PBR)
Q90XG0	Danio rerio (Zebrafish) (Brachydanio rerio)	-7.34766	Triosephosphate isomerase B (TIM-B) (EC 5.3.1.1) (Triose-phosphate isomerase B)
Q15139	Homo sapiens (Human)	-7.34608	Serine/threonine-protein kinase D1 (EC 2.7.11.13) (Protein kinase C mu type) (Protein kinase D) (nPKC-D1) (nPKC-mu)
P35951	Mus musculus (Mouse)	-7.3248	Low-density lipoprotein receptor (LDL receptor)
Q6P861	Xenopus tropicalis (Western clawed frog) (Silurana tropicalis)	-7.31772	Serine/threonine-protein phosphatase 4 catalytic subunit (PP4C) (Pp4) (EC 3.1.3.16)
Q66KU2	Xenopus laevis (African clawed frog)	-7.31261	Protein transport protein Sec61 subunit gamma
Q6AZB8	Danio rerio (Zebrafish) (Brachydanio rerio)	-7.30275	Putative nuclease HARBI1 (EC 3.1.-.-) (Harbinger transposase-derived nuclease)
K1RB32	Crassostrea gigas (Pacific oyster) (Crassostrea angulata)	-7.30183	Uncharacterized protein
Q08169	Apis mellifera (Honeybee)	-7.29471	Hyaluronidase (Hya) (EC 3.2.1.35) (Allergen Api m II) (Hyaluronoglucosaminidase) (allergen Api m 2)
Q9QUM9	Mus musculus (Mouse)	-7.29435	Proteasome subunit alpha type-6 (EC 3.4.25.1) (Macropain iota chain) (Multicatalytic endopeptidase complex iota chain) (Proteasome iota chain)
Q8R0W5	Mus musculus (Mouse)	-7.29281	Carboxylesterase 4A (EC 3.1.1.-)
Q95JF4	Chlorocebus aethiops (Green monkey) (Cercopithecus aethiops)	-7.28924	DnaJ homolog subfamily A member 1 (DnaJ protein homolog 2) (DJ-2) (Mydj2)
P15259	Homo sapiens (Human)	-7.2876	Phosphoglycerate mutase 2 (EC 5.4.2.11) (EC 5.4.2.4) (BPG-dependent PGAM 2) (Muscle-specific phosphoglycerate mutase) (Phosphoglycerate mutase isozyme M) (PGAM-M)
Q8AVS8	Xenopus laevis (African clawed frog)	-7.28599	Leucine-rich repeat-containing protein 59
Q8N6M6	Homo sapiens (Human)	-7.27709	Aminopeptidase O (AP-O) (EC 3.4.11.-)
Q7Z9I2	Schizosaccharomyces pombe (strain 972 / ATCC 24843) (Fission yeast)	-7.27329	Uncharacterized oxidoreductase C663.09c (EC 1.-.-.-)
P35434	Rattus norvegicus (Rat)	-7.27073	ATP synthase subunit delta, mitochondrial (F-ATPase delta subunit)
P00992	Vipera ammodytes ammodytes (Western sand viper)	-7.27038	Kunitz-type serine protease inhibitor 3 (Venom basic protease inhibitor 3) (Venom chymotrypsin inhibitor) (cVamChi)
Q9UQC9	Homo sapiens (Human)	-7.26849	Calcium-activated chloride channel regulator 2 (EC 3.4.-.-) (Calcium-activated chloride channel family member 2) (hCLCA2) (Calcium-activated chloride channel protein 3) (CaCC-3) (hCaCC-3) [Cleaved into: Calcium-activated chloride channel regulator 2, 109 kDa form; Calcium-activated chloride channel regulator 2, 35 kDa form]
A9X4T1	Bombyx mori (Silk moth)	-7.26825	Chromodomain-helicase-DNA-binding protein 1 (CHD-1) (EC 3.6.4.12) (ATP-dependent helicase CHD1)
Q60520	Mus musculus (Mouse)	-7.26752	Paired amphipathic helix protein Sin3a (Histone deacetylase complex subunit Sin3a) (Transcriptional corepressor Sin3a)
O60506	Homo sapiens (Human)	-7.26539	Heterogeneous nuclear ribonucleoprotein Q (hnRNP Q) (Glycine- and tyrosine-rich RNA-binding protein) (GRY-RBP) (NS1-associated protein 1) (Synaptotagmin-binding, cytoplasmic RNA-interacting protein)
Q962T1	Spodoptera frugiperda (Fall armyworm)	-7.2621	60S ribosomal protein L32
Q4FZQ0	Xenopus laevis (African clawed frog)	-7.25389	Protein YIF1B-B (YIP1-interacting factor homolog B-B)
Q5XIH7	Rattus norvegicus (Rat)	-7.2487	Prohibitin-2 (B-cell receptor-associated protein BAP37) (BAP-37)
Q9NRX1	Homo sapiens (Human)	-7.23647	RNA-binding protein PNO1
Q8IQ27	Drosophila melanogaster (Fruit fly)	-7.22378	Ubiquitin carboxyl-terminal hydrolase Usp2 (EC 3.4.19.12) (Ubiquitin specific protease 2)
A0A0L8HU47	Octopus bimaculoides (California two-spotted octopus)	-7.21529	Uncharacterized protein
P17210	Drosophila melanogaster (Fruit fly)	-7.21401	Kinesin heavy chain
Q86SK9	Homo sapiens (Human)	-7.20964	Stearoyl-CoA desaturase 5 (EC 1.14.19.1) (Acyl-CoA-desaturase 4) (HSCD5) (Stearoyl-CoA 9-desaturase) (Stearoyl-CoA desaturase 2)
F1PJP5	Canis lupus familiaris (Dog) (Canis familiaris)	-7.20658	Dolichyl-diphosphooligosaccharide--protein glycosyltransferase subunit STT3A (Oligosaccharyl transferase subunit STT3A) (STT3-A) (EC 2.4.99.18)
O89113	Mus musculus (Mouse)	-7.20478	Immediate early response gene 5 protein
B4PAR6	Drosophila yakuba (Fruit fly)	-7.19609	Adenylate kinase (EC 2.7.4.3) (ATP-AMP transphosphorylase) (ATP:AMP phosphotransferase) (Adenylate kinase cytosolic and mitochondrial) (Adenylate monophosphate kinase)
Q8BS35	Mus musculus (Mouse)	-7.19531	Alkylglycerol monooxygenase (EC 1.14.16.5) (Transmembrane protein 195)
P05047	Sarcophaga peregrina (Flesh fly) (Boettcherisca peregrina)	-7.1881	Lectin subunit alpha
P15651	Rattus norvegicus (Rat)	-7.18744	Short-chain specific acyl-CoA dehydrogenase, mitochondrial (SCAD) (EC 1.3.8.1) (Butyryl-CoA dehydrogenase)
Q4QRJ7	Danio rerio (Zebrafish) (Brachydanio rerio)	-7.18668	Eukaryotic translation initiation factor 2A (eIF-2A)
Q8SPU8	Bos taurus (Bovine)	-7.17658	Dehydrogenase/reductase SDR family member 4 (EC 1.1.1.184) (NADPH-dependent carbonyl reductase/NADP-retinol dehydrogenase) (CR) (PHCR) (NADPH-dependent retinol dehydrogenase/reductase) (NDRD) (Peroxisomal short-chain alcohol dehydrogenase) (PSCD)
Q92051	Danio rerio (Zebrafish) (Brachydanio rerio)	-7.17564	Carbonic anhydrase (EC 4.2.1.1) (Carbonate dehydratase)
Q99MN1	Mus musculus (Mouse)	-7.16835	Lysine--tRNA ligase (EC 2.7.7.-) (EC 6.1.1.6) (Lysyl-tRNA synthetase) (LysRS)
K1R2N6	Crassostrea gigas (Pacific oyster) (Crassostrea angulata)	-7.16739	Uncharacterized protein
Q960V3	Drosophila melanogaster (Fruit fly)	-7.16598	Trafficking kinesin-binding protein milt (Protein milton)
Q3UG20	Mus musculus (Mouse)	-7.16506	Inactive histone-lysine N-methyltransferase 2E (Inactive lysine N-methyltransferase 2E) (Myeloid/lymphoid or mixed-lineage leukemia protein 5 homolog)
Q01295	Drosophila melanogaster (Fruit fly)	-7.15335	Broad-complex core protein isoforms 1/2/3/4/5
Q3ZC31	Bos taurus (Bovine)	-7.15173	5-aminolevulinate synthase, erythroid-specific, mitochondrial (ALAS-E) (EC 2.3.1.37) (5-aminolevulinic acid synthase 2) (Delta-ALA synthase 2) (Delta-aminolevulinate synthase 2)
P53812	Rattus norvegicus (Rat)	-7.14615	Phosphatidylinositol transfer protein beta isoform (PI-TP-beta) (PtdIns transfer protein beta) (PtdInsTP beta)
Q9NAM7	Caenorhabditis elegans	-7.14482	Phytanoyl-CoA dioxygenase domain-containing protein 1 homolog (EC 1.-.-.-)
Q4R591	Macaca fascicularis (Crab-eating macaque) (Cynomolgus monkey)	-7.14098	Glucose-6-phosphate isomerase (GPI) (EC 5.3.1.9) (Autocrine motility factor) (AMF) (Neuroleukin) (NLK) (Phosphoglucose isomerase) (PGI) (Phosphohexose isomerase) (PHI)
Q20591	Caenorhabditis elegans	-7.13498	V-type proton ATPase subunit e (V-ATPase subunit e) (Vacuolar proton pump subunit e)
Q6IMZ0	Rattus norvegicus (Rat)	-7.12983	Nuclear factor interleukin-3-regulated protein (E4 promoter-binding protein 4)
Q9VMV6	Drosophila melanogaster (Fruit fly)	-7.12968	Thioredoxin reductase-like selenoprotein T homolog CG3887 (EC 1.8.1.9)
P22978	Drosophila melanogaster (Fruit fly)	-7.12651	Rhodanese domain-containing protein CG4456 (Heat shock protein 67B2)
P30883	Xenopus laevis (African clawed frog)	-7.12644	Tubulin beta-4 chain
P43155	Homo sapiens (Human)	-7.12575	Carnitine O-acetyltransferase (Carnitine acetylase) (EC 2.3.1.7) (Carnitine acetyltransferase) (CAT) (CrAT)
Q6AXL8	Danio rerio (Zebrafish) (Brachydanio rerio)	-7.12495	Zinc finger matrin-type protein 5 (U11/U12 small nuclear ribonucleoprotein 20 kDa protein) (U11/U12 snRNP 20 kDa protein)
O95861	Homo sapiens (Human)	-7.12464	3'(2'),5'-bisphosphate nucleotidase 1 (EC 3.1.3.7) (Bisphosphate 3'-nucleotidase 1) (PAP-inositol 1,4-phosphatase) (PIP)
O16118	Homarus americanus (American lobster)	-7.12197	Guanine nucleotide-binding protein G(s) subunit alpha (Adenylate cyclase-stimulating G alpha protein)
P02597	Gallus gallus (Chicken)	-7.11724	Calmodulin, striated muscle
Q5RA31	Pongo abelii (Sumatran orangutan) (Pongo pygmaeus abelii)	-7.11535	Mitochondrial import receptor subunit TOM20 homolog (Mitochondrial 20 kDa outer membrane protein) (Outer mitochondrial membrane receptor Tom20)
Q9V5L3	Drosophila melanogaster (Fruit fly)	-7.11453	Probable cytochrome P450 49a1 (EC 1.14.-.-) (CYPXLIXA1)
Q9D1E8	Mus musculus (Mouse)	-7.10354	1-acyl-sn-glycerol-3-phosphate acyltransferase epsilon (EC 2.3.1.51) (1-acylglycerol-3-phosphate O-acyltransferase 5) (1-AGP acyltransferase 5) (1-AGPAT 5) (Lysophosphatidic acid acyltransferase epsilon) (LPAAT-epsilon)
Q11073	Caenorhabditis elegans	-7.09714	Uncharacterized protein B0416.5
Q31696	Anopheles quadriannulatus (Mosquito)	-7.09437	NADH-ubiquinone oxidoreductase chain 5 (EC 1.6.5.3) (NADH dehydrogenase subunit 5) (Fragment)
A1L1G1	Danio rerio (Zebrafish) (Brachydanio rerio)	-7.09106	Epithelial splicing regulatory protein 1 (RNA-binding motif protein 35A) (RNA-binding protein 35A)
P67777	Oryctolagus cuniculus (Rabbit)	-7.09017	Serine/threonine-protein phosphatase 2A catalytic subunit alpha isoform (PP2A-alpha) (EC 3.1.3.16)
Q02356	Rattus norvegicus (Rat)	-7.07527	AMP deaminase 2 (EC 3.5.4.6) (AMP deaminase isoform L)
Q9BQE4	Homo sapiens (Human)	-7.07503	Selenoprotein S (SelS) (VCP-interacting membrane protein)
Q8I1F4	Drosophila erecta (Fruit fly)	-7.07473	rRNA 2'-O-methyltransferase fibrillarin (EC 2.1.1.-) (Histone-glutamine methyltransferase)
P42586	Mus musculus (Mouse)	-7.07349	Homeobox protein Nkx-2.2 (Homeobox protein NK-2 homolog B)
P14315	Gallus gallus (Chicken)	-7.06464	F-actin-capping protein subunit beta isoforms 1 and 2 (Beta-actinin subunit II) (CapZ 36/32) (CapZ B1 and B2)
Q8TDD1	Homo sapiens (Human)	-7.06463	ATP-dependent RNA helicase DDX54 (EC 3.6.4.13) (ATP-dependent RNA helicase DP97) (DEAD box RNA helicase 97 kDa) (DEAD box protein 54)
Q7TNY1	Rattus norvegicus (Rat)	-7.06313	BTB/POZ domain-containing adapter for CUL3-mediated RhoA degradation protein 2 (BTB/POZ domain-containing protein TNFAIP1) (Tumor necrosis factor-induced protein 1)
P91950	Homarus americanus (American lobster)	-7.0614	Guanine nucleotide-binding protein G(q) subunit alpha (Guanine nucleotide-binding protein alpha-q)
Q8BJ51	Mus musculus (Mouse)	-7.05464	UNC93-like protein MFSD11 (Major facilitator superfamily domain-containing protein 11) (Protein ET)
Q61233	Mus musculus (Mouse)	-7.05342	Plastin-2 (65 kDa macrophage protein) (L-plastin) (Lymphocyte cytosolic protein 1) (LCP-1) (pp65)
K1QCH1	Crassostrea gigas (Pacific oyster) (Crassostrea angulata)	-7.05192	Putative RNA-directed DNA polymerase from transposon BS
Q8ILR9	Plasmodium falciparum (isolate 3D7)	-7.04613	Protein PF14_0175
P20618	Homo sapiens (Human)	-7.03136	Proteasome subunit beta type-1 (EC 3.4.25.1) (Macropain subunit C5) (Multicatalytic endopeptidase complex subunit C5) (Proteasome component C5) (Proteasome gamma chain)
Q5RCB7	Pongo abelii (Sumatran orangutan) (Pongo pygmaeus abelii)	-7.03073	SIN3-HDAC complex-associated factor (Protein FAM60A) (Tera protein homolog)
Q9QUP4	Mus musculus (Mouse)	-7.02612	Carbohydrate sulfotransferase 5 (EC 2.8.2.-) (Galactose/N-acetylglucosamine/N-acetylglucosamine 6-O-sulfotransferase 4) (GST4) (Intestinal N-acetylglucosamine-6-O-sulfotransferase) (I-GlcNAc6ST) (Intestinal GlcNAc-6-sulfotransferase) (mIGn6ST) (N-acetylglucosamine 6-O-sulfotransferase 3) (GlcNAc6ST-3) (Gn6st-3)
P67985	Sus scrofa (Pig)	-7.01985	60S ribosomal protein L22 (Heparin-binding protein HBp15)
Q32NQ8	Xenopus laevis (African clawed frog)	-7.0192	RING finger protein 10
Q9DBE9	Mus musculus (Mouse)	-7.01766	pre-rRNA processing protein FTSJ3 (EC 2.1.1.-) (2'-O-ribose RNA methyltransferase SPB1 homolog) (Protein ftsJ homolog 3) (Putative rRNA methyltransferase 3)
Q9VT04	Drosophila melanogaster (Fruit fly)	-7.0171	Proton-coupled amino acid transporter-like protein pathetic
Q6AUV1	Oryza sativa subsp. japonica (Rice)	-7.01091	Xanthine dehydrogenase (EC 1.17.1.4)
Q5SRX1	Mus musculus (Mouse)	-7.00978	TOM1-like protein 2 (Target of Myb-like protein 2)
P81139	Cavia porcellus (Guinea pig)	-6.99316	Pancreatic lipase-related protein 2 (PL-RP2) (EC 3.1.1.26) (EC 3.1.1.3) (GPL) (Galactolipase)
Q7PCJ9	Sus scrofa (Pig)	-6.99	Diamine acetyltransferase 2 (EC 2.3.1.57) (Polyamine N-acetyltransferase 2) (Spermidine/spermine N(1)-acetyltransferase 2)
P0C192	Mus musculus (Mouse)	-6.98869	Leucine-rich repeat-containing protein 4B (Netrin-G3 ligand) (NGL-3)
Q13049	Homo sapiens (Human)	-6.98605	E3 ubiquitin-protein ligase TRIM32 (EC 2.3.2.27) (72 kDa Tat-interacting protein) (RING-type E3 ubiquitin transferase TRIM32) (Tripartite motif-containing protein 32) (Zinc finger protein HT2A)
Q66H61	Rattus norvegicus (Rat)	-6.98089	Glutamine--tRNA ligase (EC 6.1.1.18) (Glutaminyl-tRNA synthetase) (GlnRS)
Q5XHA2	Xenopus tropicalis (Western clawed frog) (Silurana tropicalis)	-6.97949	ER lumen protein-retaining receptor 1 (KDEL endoplasmic reticulum protein retention receptor 1) (KDEL receptor 1)
Q9BWU0	Homo sapiens (Human)	-6.97201	Kanadaptin (Human lung cancer oncogene 3 protein) (HLC-3) (Kidney anion exchanger adapter protein) (Solute carrier family 4 anion exchanger member 1 adapter protein)
P18431	Drosophila melanogaster (Fruit fly)	-6.97072	Protein kinase shaggy (EC 2.7.11.1) (Protein zeste-white 3)
P42768	Homo sapiens (Human)	-6.96762	Wiskott-Aldrich syndrome protein (WASp)
Q90YV5	Ictalurus punctatus (Channel catfish) (Silurus punctatus)	-6.96592	60S ribosomal protein L13
Q8IUH3	Homo sapiens (Human)	-6.95691	RNA-binding protein 45 (Developmentally-regulated RNA-binding protein 1) (RB-1) (RNA-binding motif protein 45)
Q5ZIG3	Gallus gallus (Chicken)	-6.95426	Solute carrier family 25 member 46
Q6P877	Xenopus tropicalis (Western clawed frog) (Silurana tropicalis)	-6.95215	Proteasomal ubiquitin receptor ADRM1
Q5REZ5	Pongo abelii (Sumatran orangutan) (Pongo pygmaeus abelii)	-6.95072	6-pyruvoyl tetrahydrobiopterin synthase (PTP synthase) (PTPS) (EC 4.2.3.12)
K1Q6S8	Crassostrea gigas (Pacific oyster) (Crassostrea angulata)	-6.94027	Putative RNA-directed DNA polymerase from transposon BS
Q6GQG3	Xenopus laevis (African clawed frog)	-6.93397	cAMP-regulated phosphoprotein 19-B (ARPP-19-B)
P19182	Mus musculus (Mouse)	-6.93152	Interferon-related developmental regulator 1 (Nerve growth factor-inducible protein PC4) (TPA-induced sequence 7) (TIS7 protein)
Q5RFD3	Pongo abelii (Sumatran orangutan) (Pongo pygmaeus abelii)	-6.93122	Proteasome activator complex subunit 3 (Activator of multicatalytic protease subunit 3) (Proteasome activator 28 subunit gamma) (PA28g) (PA28gamma)
Q08DG6	Bos taurus (Bovine)	-6.93025	Cytochrome c oxidase assembly protein COX15 homolog
A5GFS8	Sus scrofa (Pig)	-6.92463	Vesicle-associated membrane protein-associated protein B (VAMP-B) (VAMP-associated protein B) (VAP-B)
A0A0L8IHN2	Octopus bimaculoides (California two-spotted octopus)	-6.91432	Uncharacterized protein
P26435	Rattus norvegicus (Rat)	-6.90601	Sodium/bile acid cotransporter (Na(+)/bile acid cotransporter) (Na(+)/taurocholate transport protein) (Sodium/taurocholate cotransporting polypeptide) (Solute carrier family 10 member 1)
Q05856	Drosophila melanogaster (Fruit fly)	-6.89838	Small nuclear ribonucleoprotein-associated protein B (snRNP-B) (Sm protein B) (Sm-B) (SmB)
Q9FAW5	Bacillus sp. (strain OY1-2)	-6.88333	NADPH azoreductase (EC 1.7.1.6)
Q5TCQ9	Homo sapiens (Human)	-6.87941	Membrane-associated guanylate kinase, WW and PDZ domain-containing protein 3 (Membrane-associated guanylate kinase inverted 3) (MAGI-3)
Q5RET2	Pongo abelii (Sumatran orangutan) (Pongo pygmaeus abelii)	-6.87604	Peptidyl-prolyl cis-trans isomerase FKBP7 (PPIase FKBP7) (EC 5.2.1.8) (FK506-binding protein 7) (FKBP-7) (Rotamase)
P53777	Drosophila melanogaster (Fruit fly)	-6.87563	Muscle LIM protein 1
O76484	Spodoptera frugiperda (Fall armyworm)	-6.86868	Casein kinase II subunit alpha (CK II subunit alpha) (EC 2.7.11.1)
O16099	Drosophila virilis (Fruit fly)	-6.8636	Maltase 2 (EC 3.2.1.20)
Q96MB7	Homo sapiens (Human)	-6.86004	Putative nuclease HARBI1 (EC 3.1.-.-) (Harbinger transposase-derived nuclease)
Q4GZT3	Bos taurus (Bovine)	-6.85643	Polycystin-2 (Polycystic kidney disease 2 protein homolog) (Transient receptor potential cation channel subfamily P member 2)
P49666	Sus scrofa (Pig)	-6.85105	60S ribosomal protein L21
P25439	Drosophila melanogaster (Fruit fly)	-6.84881	ATP-dependent helicase brm (EC 3.6.4.12) (Homeotic gene regulator) (Protein brahma)
Q92538	Homo sapiens (Human)	-6.84433	Golgi-specific brefeldin A-resistance guanine nucleotide exchange factor 1 (BFA-resistant GEF 1)
Q09441	Caenorhabditis elegans	-6.84417	SWI/SNF nucleosome remodeling complex component (ARID domain-containing protein C08B11.3)
P40682	Bos taurus (Bovine)	-6.84385	V-type proton ATPase subunit S1 (V-ATPase subunit S1) (V-ATPase Ac45 subunit) (V-ATPase S1 accessory protein) (Vacuolar proton pump subunit S1)
Q02427	Drosophila melanogaster (Fruit fly)	-6.84337	RNA-binding protein 1
P49165	Urechis caupo (Innkeeper worm) (Spoonworm)	-6.83983	60S ribosomal protein L4 (L1)
P53791	Ovis aries (Sheep)	-6.8339	Sodium/glucose cotransporter 1 (Na(+)/glucose cotransporter 1) (High affinity sodium-glucose cotransporter) (Solute carrier family 5 member 1)
K7EIY1	Homo sapiens (Human)	-6.8329	Protein FAM32A
Q9D8B4	Mus musculus (Mouse)	-6.83135	NADH dehydrogenase [ubiquinone] 1 alpha subcomplex subunit 11 (Complex I-B14.7) (CI-B14.7) (NADH-ubiquinone oxidoreductase subunit B14.7)
G1TGF1	Oryctolagus cuniculus (Rabbit)	-6.82938	Prostaglandin E synthase 3 (EC 5.3.99.3) (Cytosolic prostaglandin E2 synthase) (cPGES)
Q99ND9	Rattus norvegicus (Rat)	-6.81989	RWD domain-containing protein 1 (Small androgen receptor-interacting protein)
Q9V7S5	Drosophila melanogaster (Fruit fly)	-6.81971	Putative inorganic phosphate cotransporter
Q99L28	Mus musculus (Mouse)	-6.80646	Probable ribosome biogenesis protein RLP24 (Ribosomal L24 domain-containing protein 1) (Ribosomal protein L24-like)
P04052	Drosophila melanogaster (Fruit fly)	-6.80587	DNA-directed RNA polymerase II subunit RPB1 (RNA polymerase II subunit B1) (EC 2.7.7.6) (DNA-directed RNA polymerase III largest subunit)
Q7TQ16	Rattus norvegicus (Rat)	-6.79082	Cytochrome b-c1 complex subunit 8 (Complex III subunit 8) (Complex III subunit VIII) (Low molecular mass ubiquinone-binding protein) (Ubiquinol-cytochrome c reductase complex 9.5 kDa protein) (Ubiquinol-cytochrome c reductase complex ubiquinone-binding protein QP-C)
Q3ULF4	Mus musculus (Mouse)	-6.78069	Paraplegin (EC 3.4.24.-) (Spastic paraplegia 7 protein)
Q4R4R0	Macaca fascicularis (Crab-eating macaque) (Cynomolgus monkey)	-6.77809	26S proteasome regulatory subunit 7 (26S proteasome AAA-ATPase subunit RPT1) (Proteasome 26S subunit ATPase 2)
P25867	Drosophila melanogaster (Fruit fly)	-6.77497	Ubiquitin-conjugating enzyme E2-17 kDa (EC 2.3.2.23) (E2 ubiquitin-conjugating enzyme D1) (Protein effete) (Ubiquitin carrier protein) (Ubiquitin-protein ligase)
Q90694	Gallus gallus (Chicken)	-6.77495	Cell division control protein 42 homolog (G25K GTP-binding protein)
Q9U516	Manduca sexta (Tobacco hawkmoth) (Tobacco hornworm)	-6.77406	Protein Asterix
Q962R9	Spodoptera frugiperda (Fall armyworm)	-6.77092	40S ribosomal protein S10
O88828	Rattus norvegicus (Rat)	-6.76837	DNA-directed RNA polymerases I, II, and III subunit RPABC2 (RNA polymerases I, II, and III subunit ABC2) (DNA-directed RNA polymerase II subunit F) (RPB6 homolog)
P25787	Homo sapiens (Human)	-6.7667	Proteasome subunit alpha type-2 (EC 3.4.25.1) (Macropain subunit C3) (Multicatalytic endopeptidase complex subunit C3) (Proteasome component C3)
Q75WS4	Xenopus laevis (African clawed frog)	-6.76657	Cryptochrome DASH
O74503	Schizosaccharomyces pombe (strain 972 / ATCC 24843) (Fission yeast)	-6.7617	Upstream activation factor subunit spp27 (Upstream activation factor 27 KDa subunit) (p27) (Upstream activation factor 30 KDa subunit) (p30) (Upstream activation factor subunit uaf30)
P05547	Astacus leptodactylus (Turkish narrow-clawed crayfish) (Pontastacus leptodactylus)	-6.75848	Troponin I (TnI)
P80317	Mus musculus (Mouse)	-6.75434	T-complex protein 1 subunit zeta (TCP-1-zeta) (CCT-zeta-1)
O35593	Mus musculus (Mouse)	-6.74971	26S proteasome non-ATPase regulatory subunit 14 (EC 3.4.19.-) (26S proteasome regulatory subunit RPN11) (MAD1)
Q17QM4	Bos taurus (Bovine)	-6.74967	Ethanolaminephosphotransferase 1 (EC 2.7.8.1) (Selenoprotein I) (SelI)
Q6P026	Danio rerio (Zebrafish) (Brachydanio rerio)	-6.71637	Barrier-to-autointegration factor
A7RT29	Nematostella vectensis (Starlet sea anemone)	-6.69717	Ragulator complex protein LAMTOR5 homolog (Late endosomal/lysosomal adaptor and MAPK and MTOR activator 5)
Q9UFN0	Homo sapiens (Human)	-6.69487	Protein NipSnap homolog 3A (NipSnap3A) (Protein NipSnap homolog 4) (NipSnap4) (Target for Salmonella secreted protein C) (TassC)
Q2TBX5	Bos taurus (Bovine)	-6.69097	Translocon-associated protein subunit delta (TRAP-delta) (Signal sequence receptor subunit delta) (SSR-delta)
F1Q8J0	Danio rerio (Zebrafish) (Brachydanio rerio)	-6.68149	RNA-binding protein 40 (RNA-binding region-containing protein 3)
Q176V0	Aedes aegypti (Yellowfever mosquito) (Culex aegypti)	-6.67557	Ubiquitin-fold modifier 1
Q0MQJ4	Gorilla gorilla gorilla (Western lowland gorilla)	-6.67082	NADH dehydrogenase [ubiquinone] 1 beta subcomplex subunit 11, mitochondrial (Complex I-ESSS) (CI-ESSS) (NADH-ubiquinone oxidoreductase ESSS subunit)
Q2KJC9	Bos taurus (Bovine)	-6.66408	Alpha-aminoadipic semialdehyde dehydrogenase (Alpha-AASA dehydrogenase) (EC 1.2.1.31) (Aldehyde dehydrogenase family 7 member A1) (EC 1.2.1.3) (Antiquitin-1) (Betaine aldehyde dehydrogenase) (EC 1.2.1.8) (Delta1-piperideine-6-carboxylate dehydrogenase) (P6c dehydrogenase)
Q6TUD4	Rattus norvegicus (Rat)	-6.6618	Protein YIPF3 (Liver regeneration-related protein LRRGT00110) (YIP1 family member 3)
Q60692	Mus musculus (Mouse)	-6.64688	Proteasome subunit beta type-6 (EC 3.4.25.1) (Low molecular mass protein 19) (Macropain delta chain) (Multicatalytic endopeptidase complex delta chain) (Proteasome delta chain) (Proteasome subunit Y)
P81436	Oryctolagus cuniculus (Rabbit)	-6.64658	UDP-N-acetylglucosamine--peptide N-acetylglucosaminyltransferase 110 kDa subunit (EC 2.4.1.255) (O-GlcNAc transferase subunit p110) (O-linked N-acetylglucosamine transferase 110 kDa subunit) (OGT)
A0A0R4IVV0	Danio rerio (Zebrafish) (Brachydanio rerio)	-6.64239	Microsomal triglyceride transfer protein large subunit
Q3ZBV8	Bos taurus (Bovine)	-6.63561	Threonine--tRNA ligase, cytoplasmic (EC 6.1.1.3) (Threonyl-tRNA synthetase) (ThrRS)
Q8K4Z5	Mus musculus (Mouse)	-6.63333	Splicing factor 3A subunit 1 (SF3a120)
Q9NKV0	Drosophila melanogaster (Fruit fly)	-6.63101	Myeloid leukemia factor (Myelodysplasia-myeloid leukemia factor) (dMLF)
Q91YW3	Mus musculus (Mouse)	-6.63032	DnaJ homolog subfamily C member 3 (Interferon-induced, double-stranded RNA-activated protein kinase inhibitor) (Protein kinase inhibitor of 58 kDa) (Protein kinase inhibitor p58)
P30260	Homo sapiens (Human)	-6.61184	Cell division cycle protein 27 homolog (Anaphase-promoting complex subunit 3) (APC3) (CDC27 homolog) (CDC27Hs) (H-NUC)
Q6S9C8	Chinchilla lanigera (Long-tailed chinchilla) (Chinchilla villidera)	-6.60343	Leukotriene A-4 hydrolase (LTA-4 hydrolase) (EC 3.3.2.6) (Leukotriene A(4) hydrolase)
Q2TBQ5	Bos taurus (Bovine)	-6.59763	60S ribosomal protein L7a
B0BN95	Rattus norvegicus (Rat)	-6.59548	Putative nuclease HARBI1 (EC 3.1.-.-) (Harbinger transposase-derived nuclease)
P23403	Xenopus laevis (African clawed frog)	-6.58782	40S ribosomal protein S20 (S22)
Q9V498	Drosophila melanogaster (Fruit fly)	-6.58147	Calsyntenin-1 (Cadherin-102F)
P00765	Astacus astacus (Noble crayfish) (Astacus fluviatilis)	-6.56203	Trypsin-1 (EC 3.4.21.4) (Trypsin I)
K7IM66	Nasonia vitripennis (Parasitic wasp)	-6.55365	Eukaryotic translation initiation factor 3 subunit D (eIF3d) (Eukaryotic translation initiation factor 3 subunit 7)
Q94613	Mya arenaria (Soft-shell clam)	-6.54342	40S ribosomal protein S19
Q5ZIT5	Gallus gallus (Chicken)	-6.54074	Ras-related protein Rab-10
Q1HPW4	Bombyx mori (Silk moth)	-6.50182	Eukaryotic translation initiation factor 3 subunit I (eIF3i)
P13060	Drosophila melanogaster (Fruit fly)	-6.49308	Elongation factor 2 (EF-2)
Q95RA9	Drosophila melanogaster (Fruit fly)	-6.48293	GILT-like protein 1
Q4R4E0	Macaca fascicularis (Crab-eating macaque) (Cynomolgus monkey)	-6.47307	NADH dehydrogenase [ubiquinone] 1 beta subcomplex subunit 5, mitochondrial (Complex I-SGDH) (CI-SGDH) (NADH-ubiquinone oxidoreductase SGDH subunit)
Q9V447	Drosophila melanogaster (Fruit fly)	-6.44811	Krueppel homolog 2 (Protein Kr-h2)
P31402	Manduca sexta (Tobacco hawkmoth) (Tobacco hornworm)	-6.44796	V-type proton ATPase subunit E (V-ATPase subunit E) (V-ATPase 26 kDa subunit) (Vacuolar proton pump subunit E)
Q04519	Mus musculus (Mouse)	-6.44	Sphingomyelin phosphodiesterase (EC 3.1.4.12) (Acid sphingomyelinase) (ASMase)
Q9GV27	Bombyx mori (Silk moth)	-6.43929	Eukaryotic translation initiation factor 3 subunit H (eIF3h)
Q04831	Panulirus argus (Caribbean spiny lobster) (Palinurus argus)	-6.42755	Glutamine synthetase (EC 6.3.1.2) (Glutamate--ammonia ligase)
P02463	Mus musculus (Mouse)	-6.42617	Collagen alpha-1(IV) chain [Cleaved into: Arresten]
O97159	Drosophila melanogaster (Fruit fly)	-6.41669	Chromodomain-helicase-DNA-binding protein Mi-2 homolog (EC 3.6.4.12) (ATP-dependent helicase Mi-2) (dMi-2)
Q99PV0	Mus musculus (Mouse)	-6.40644	Pre-mRNA-processing-splicing factor 8 (Splicing factor Prp8)
Q6P132	Danio rerio (Zebrafish) (Brachydanio rerio)	-6.40247	Tax1-binding protein 1 homolog B
Q9NDJ2	Drosophila melanogaster (Fruit fly)	-6.40162	Helicase domino (EC 3.6.4.-)
Q9GQQ0	Drosophila melanogaster (Fruit fly)	-6.39118	Protein spinster (Protein benchwarmer) (Protein diphthong)
P56556	Homo sapiens (Human)	-6.37651	NADH dehydrogenase [ubiquinone] 1 alpha subcomplex subunit 6 (Complex I-B14) (CI-B14) (LYR motif-containing protein 6) (NADH-ubiquinone oxidoreductase B14 subunit)
Q8CIE6	Mus musculus (Mouse)	-6.37351	Coatomer subunit alpha (Alpha-coat protein) (Alpha-COP) [Cleaved into: Xenin (Xenopsin-related peptide); Proxenin]
O46043	Drosophila melanogaster (Fruit fly)	-6.36613	Poly(ADP-ribose) glycohydrolase (EC 3.2.1.143)
Q9Z0V7	Mus musculus (Mouse)	-6.34245	Mitochondrial import inner membrane translocase subunit Tim17-B
P62845	Rattus norvegicus (Rat)	-6.32845	40S ribosomal protein S15 (RIG protein)
Q55EX9	Dictyostelium discoideum (Slime mold)	-6.32121	Putative methyltransferase DDB_G0268948 (EC 2.1.1.-)
Q5BL41	Xenopus tropicalis (Western clawed frog) (Silurana tropicalis)	-6.31885	Actin-related protein 2 (Actin-like protein 2)
Q05752	Bos taurus (Bovine)	-6.28104	NADH dehydrogenase [ubiquinone] 1 alpha subcomplex subunit 7 (Complex I-B14.5a) (CI-B14.5a) (NADH-ubiquinone oxidoreductase subunit B14.5a)
P21894	Bombyx mori (Silk moth)	-6.25509	Alanine--tRNA ligase, cytoplasmic (EC 6.1.1.7) (Alanyl-tRNA synthetase) (AlaRS)
Q28619	Oryctolagus cuniculus (Rabbit)	-6.25211	Na(+)/H(+) exchange regulatory cofactor NHE-RF1 (NHERF-1) (Ezrin-radixin-moesin-binding phosphoprotein 50) (EBP50) (Regulatory cofactor of Na(+)/H(+) exchanger) (Sodium-hydrogen exchanger regulatory factor 1) (Solute carrier family 9 isoform A3 regulatory factor 1)
Q9VN93	Drosophila melanogaster (Fruit fly)	-6.22808	Putative cysteine proteinase CG12163 (EC 3.4.22.-)
O76054	Homo sapiens (Human)	-6.22283	SEC14-like protein 2 (Alpha-tocopherol-associated protein) (TAP) (hTAP) (Squalene transfer protein) (Supernatant protein factor) (SPF)
Q25479	Manduca sexta (Tobacco hawkmoth) (Tobacco hornworm)	-6.2191	Bumetanide-sensitive sodium-(potassium)-chloride cotransporter (Na-K-CL symporter)
Q173M7	Aedes aegypti (Yellowfever mosquito) (Culex aegypti)	-6.21145	Eukaryotic translation initiation factor 3 subunit A (eIF3a) (Eukaryotic translation initiation factor 3 subunit 10)
Q9W0K4	Drosophila melanogaster (Fruit fly)	-6.2014	Protein bric-a-brac 2
Q8IRG6	Drosophila melanogaster (Fruit fly)	-6.18548	FACT complex subunit spt16 (Facilitates chromatin transcription complex subunit SPT16) (dSPT16)
P57093	Rattus norvegicus (Rat)	-6.18441	Phytanoyl-CoA dioxygenase, peroxisomal (EC 1.14.11.18) (Phytanic acid oxidase) (Phytanoyl-CoA alpha-hydroxylase) (PhyH)
Q963B6	Spodoptera frugiperda (Fall armyworm)	-6.17217	60S ribosomal protein L10a
P22465	Drosophila melanogaster (Fruit fly)	-6.15792	Annexin B10 (Annexin X) (Annexin-10)
Q64459	Mus musculus (Mouse)	-6.15167	Cytochrome P450 3A11 (EC 1.14.14.1) (CYPIIIA11) (Cytochrome P-450IIIAM1) (Cytochrome P-450UT)
Q9V7Y2	Drosophila melanogaster (Fruit fly)	-6.15092	Sphingosine-1-phosphate lyase (S1PL) (SP-lyase) (SPL) (EC 4.1.2.27) (Sphingosine-1-phosphate aldolase)
Q8R420	Mus musculus (Mouse)	-6.11559	ATP-binding cassette sub-family A member 3
Q9UKV3	Homo sapiens (Human)	-6.10415	Apoptotic chromatin condensation inducer in the nucleus (Acinus)
P45594	Drosophila melanogaster (Fruit fly)	-6.09731	Cofilin/actin-depolymerizing factor homolog (Protein D61) (Protein twinstar)
Q61471	Mus musculus (Mouse)	-6.07597	Protein Tob1 (Transducer of erbB-2 1)
P48148	Drosophila melanogaster (Fruit fly)	-6.07007	Ras-like GTP-binding protein Rho1
Q3T904	Bos taurus (Bovine)	-6.04936	Autophagy-related protein 9A (APG9-like 1) (Autophagy protein 9)
Q962T5	Spodoptera frugiperda (Fall armyworm)	-6.04275	60S ribosomal protein L24
P42283	Drosophila melanogaster (Fruit fly)	-6.04005	Longitudinals lacking protein, isoform G
Q4GXG7	Timarcha balearica	-5.9902	60S ribosomal protein L18
Q9XTL9	Drosophila melanogaster (Fruit fly)	-5.95614	Glycogen phosphorylase (EC 2.4.1.1)
Q9W4M9	Drosophila melanogaster (Fruit fly)	-5.94284	tRNA (cytosine(34)-C(5))-methyltransferase (EC 2.1.1.203) (NOP2/Sun domain family member 2 ortholog)
P98158	Rattus norvegicus (Rat)	-5.91765	Low-density lipoprotein receptor-related protein 2 (LRP-2) (Glycoprotein 330) (gp330) (Megalin)
P62083	Rattus norvegicus (Rat)	-5.89297	40S ribosomal protein S7 (S8)
Q6XIM8	Drosophila yakuba (Fruit fly)	-5.87265	40S ribosomal protein S15a
P54385	Drosophila melanogaster (Fruit fly)	-5.85754	Glutamate dehydrogenase, mitochondrial (GDH) (EC 1.4.1.3)
Q9UG63	Homo sapiens (Human)	-5.8364	ATP-binding cassette sub-family F member 2 (Iron-inhibited ABC transporter 2)
Q01405	Mus musculus (Mouse)	-5.82154	Protein transport protein Sec23A (SEC23-related protein A)
Q7Z5L0	Homo sapiens (Human)	-5.8112	Vitelline membrane outer layer protein 1 homolog
P49715	Homo sapiens (Human)	-5.80846	CCAAT/enhancer-binding protein alpha (C/EBP alpha)
Q95RI5	Drosophila melanogaster (Fruit fly)	-5.80587	Failed axon connections
Q9PTU6	Paralichthys olivaceus (Bastard halibut) (Hippoglossus olivaceus)	-5.7985	Poly(U)-specific endoribonuclease (EC 3.1.-.-) (Pancreatic protein with two somatomedin-B domains) (Protein endoU) (Uridylate-specific endoribonuclease)
O44081	Drosophila melanogaster (Fruit fly)	-5.75772	H/ACA ribonucleoprotein complex subunit 4 (EC 5.4.99.-) (Nucleolar protein AT band 60B) (Protein minifly)
P10768	Homo sapiens (Human)	-5.7553	S-formylglutathione hydrolase (FGH) (EC 3.1.2.12) (Esterase D) (Methylumbelliferyl-acetate deacetylase) (EC 3.1.1.56)
Q8BLV3	Mus musculus (Mouse)	-5.6944	Sodium/hydrogen exchanger 7 (Na(+)/H(+) exchanger 7) (NHE-7) (Solute carrier family 9 member 7)
P61210	Locusta migratoria (Migratory locust)	-5.68136	ADP-ribosylation factor 1 (lARF1)
Q9VXX8	Drosophila melanogaster (Fruit fly)	-5.6763	Probable 60S ribosomal protein L37-A
P34082	Drosophila melanogaster (Fruit fly)	-5.64919	Fasciclin-2 (Fasciclin II) (FAS II)
P23434	Homo sapiens (Human)	-5.63803	Glycine cleavage system H protein, mitochondrial (Lipoic acid-containing protein)
Q9XYN1	Schistocerca americana (American grasshopper)	-5.54575	Innexin inx2 (Innexin-2) (G-Inx2)
Q2KJG3	Bos taurus (Bovine)	-5.47901	Asparagine--tRNA ligase, cytoplasmic (EC 6.1.1.22) (Asparaginyl-tRNA synthetase) (AsnRS)
Q7TNK0	Rattus norvegicus (Rat)	-5.47469	Serine incorporator 1 (Tumor differentially expressed protein 1-like) (Tumor differentially expressed protein 2)
P49010	Bombyx mori (Silk moth)	-5.46261	Chitooligosaccharidolytic beta-N-acetylglucosaminidase (EC 3.2.1.52) (Beta-GlcNAcase) (Beta-N-acetylhexosaminidase) (Beta-hexosaminidase)
Q8WQI5	Spodoptera frugiperda (Fall armyworm)	-5.43448	40S ribosomal protein S8
B7PRF6	Ixodes scapularis (Black-legged tick) (Deer tick)	-5.36056	1,2-dihydroxy-3-keto-5-methylthiopentene dioxygenase (EC 1.13.11.54) (Acireductone dioxygenase (Fe(2+)-requiring)) (ARD) (Fe-ARD)
P11024	Bos taurus (Bovine)	-5.25262	NAD(P) transhydrogenase, mitochondrial (EC 1.6.1.2) (Nicotinamide nucleotide transhydrogenase) (Pyridine nucleotide transhydrogenase)
Q9W3C2	Drosophila melanogaster (Fruit fly)	-5.20644	Ribosome biogenesis protein NOP53
P29845	Drosophila melanogaster (Fruit fly)	-5.20398	Heat shock 70 kDa protein cognate 5
Q9U639	Manduca sexta (Tobacco hawkmoth) (Tobacco hornworm)	-5.18915	Heat shock 70 kDa protein cognate 4 (Hsc 70-4)
Q9VXK6	Drosophila melanogaster (Fruit fly)	-5.18424	Eukaryotic translation initiation factor 5 (eIF-5)
P62325	Mus musculus (Mouse)	-5.14586	Protein BTG1 (B-cell translocation gene 1 protein)
O43451	Homo sapiens (Human)	-5.12232	Maltase-glucoamylase, intestinal [Includes: Maltase (EC 3.2.1.20) (Alpha-glucosidase); Glucoamylase (EC 3.2.1.3) (Glucan 1,4-alpha-glucosidase)]
Q95029	Drosophila melanogaster (Fruit fly)	-5.11434	Cathepsin L (EC 3.4.22.15) (Cysteine proteinase 1) [Cleaved into: Cathepsin L heavy chain; Cathepsin L light chain]
P70195	Mus musculus (Mouse)	-5.07424	Proteasome subunit beta type-7 (EC 3.4.25.1) (Macropain chain Z) (Multicatalytic endopeptidase complex chain Z) (Proteasome subunit Z)
Q23979	Drosophila melanogaster (Fruit fly)	-5.06569	Myosin-IB (MIB) (Brush border myosin IB) (BBMIB)
Q2F637	Bombyx mori (Silk moth)	-4.91385	14-3-3 protein zeta
P54399	Drosophila melanogaster (Fruit fly)	-4.84805	Protein disulfide-isomerase (PDI) (dPDI) (EC 5.3.4.1)
P21914	Drosophila melanogaster (Fruit fly)	-4.77142	Succinate dehydrogenase [ubiquinone] iron-sulfur subunit, mitochondrial (EC 1.3.5.1) (Iron-sulfur subunit of complex II) (Ip)
Q99KI0	Mus musculus (Mouse)	-4.63847	Aconitate hydratase, mitochondrial (Aconitase) (EC 4.2.1.3) (Citrate hydro-lyase)
Q9V411	Drosophila melanogaster (Fruit fly)	-4.625	Nucleolar GTP-binding protein 1 (Novel nucleolar protein 1)
Q6JHU9	Rattus norvegicus (Rat)	-4.57852	CREB-binding protein (EC 2.3.1.48)
Q9VA27	Drosophila melanogaster (Fruit fly)	-4.5768	Cytochrome P450 4c3 (EC 1.14.-.-) (CYPIVC3)
P35556	Homo sapiens (Human)	-4.52614	Fibrillin-2 [Cleaved into: Fibrillin-2 C-terminal peptide]
Q9NB32	Ochlerotatus triseriatus (Eastern treehole mosquito) (Aedes triseriatus)	-4.41884	T-complex protein 1 subunit delta (TCP-1-delta) (CCT-delta)
Q9IA79	Paralichthys olivaceus (Bastard halibut) (Hippoglossus olivaceus)	-4.32602	Probable Bax inhibitor 1 (BI-1) (Testis-enhanced gene transcript protein homolog) (Transmembrane BAX inhibitor motif-containing protein 6)
Q17Q06	Aedes aegypti (Yellowfever mosquito) (Culex aegypti)	-4.32184	Eukaryotic translation initiation factor 3 subunit C (eIF3c) (Eukaryotic translation initiation factor 3 subunit 8)
Q9GRW0	Holotrichia diomphalia (Korean black chafer)	-4.12554	Phenoloxidase-activating factor 2 (45 KDa PPAF) (Hd-45) (Prophenoloxidase-activating factor II) (Serine protease-like PPAF-2) [Cleaved into: Phenoloxidase-activating factor 2 light chain; Phenoloxidase-activating factor 2 heavy chain]
Q9GPH3	Bombyx mori (Silk moth)	-4.10105	Activating transcription factor of chaperone
Q6IN97	Homo sapiens (Human)	-3.95702	Putative protein FRMPD2-like (FERM and PDZ domain-containing protein 2 pseudogene 1) (FERM and PDZ domain-containing protein 2B pseudogene) (PDZ domain-containing protein 5A)
Q8N3R9	Homo sapiens (Human)	-3.77092	MAGUK p55 subfamily member 5
A0A0L8HBJ6	Octopus bimaculoides (California two-spotted octopus)	-2.43201	Uncharacterized protein

## Sheet: RNAseq_DGE_LZvsHZ_subset_LZ
List of up-regulated genes present in LZ group from the comparison between LZ and HZ groups at transcriptomic level.
UniProt ID	Organism	FoldChange (log2)	Description
O36966	Drosophila C virus (strain EB) (DCV)	9.20751	Replicase polyprotein [Cleaved into: Protein 1A; Protein 2A; Protein 2B; Protein 2C; Protein 3A; Protein 3B; 3C-like protease (EC 3.4.22.-); RNA-directed RNA polymerase 3D-POL (EC 2.7.7.48)]
P30549	Mus musculus (Mouse)	7.92322	Substance-K receptor (SKR) (NK-2 receptor) (NK-2R) (Neurokinin A receptor) (Tachykinin receptor 2)
P13418	Cricket paralysis virus (isolate Teleogryllus commodus/Australia/CrPVVIC/1968) (CrPV)	7.59692	Structural polyprotein [Cleaved into: Capsid protein 1 (CP1); Capsid protein 4 (CP4); Capsid protein 2 (CP2); Capsid protein 3 (CP3)]
K1RXG3	Crassostrea gigas (Pacific oyster) (Crassostrea angulata)	7.55756	Uncharacterized protein
Q01295	Drosophila melanogaster (Fruit fly)	7.30553	Broad-complex core protein isoforms 1/2/3/4/5
P98158	Rattus norvegicus (Rat)	7.27476	Low-density lipoprotein receptor-related protein 2 (LRP-2) (Glycoprotein 330) (gp330) (Megalin)
Q8BS35	Mus musculus (Mouse)	7.08239	Alkylglycerol monooxygenase (EC 1.14.16.5) (Transmembrane protein 195)
O05389	Bacillus subtilis (strain 168)	7.06317	Uncharacterized oxidoreductase YrbE (EC 1.-.-.-)
Q9QZU7	Rattus norvegicus (Rat)	6.5457	Gamma-butyrobetaine dioxygenase (EC 1.14.11.1) (Gamma-butyrobetaine hydroxylase) (Gamma-BBH) (Gamma-butyrobetaine,2-oxoglutarate dioxygenase)
P42284	Drosophila melanogaster (Fruit fly)	6.51948	Longitudinals lacking protein, isoforms H/M/V
K1RB32	Crassostrea gigas (Pacific oyster) (Crassostrea angulata)	6.47258	Uncharacterized protein
A0A0L8FWZ4	Octopus bimaculoides (California two-spotted octopus)	6.17954	Uncharacterized protein
O89113	Mus musculus (Mouse)	6.09258	Immediate early response gene 5 protein
P53791	Ovis aries (Sheep)	5.93911	Sodium/glucose cotransporter 1 (Na(+)/glucose cotransporter 1) (High affinity sodium-glucose cotransporter) (Solute carrier family 5 member 1)
Q8IRG6	Drosophila melanogaster (Fruit fly)	5.8754	FACT complex subunit spt16 (Facilitates chromatin transcription complex subunit SPT16) (dSPT16)
Q02556	Homo sapiens (Human)	5.66253	Interferon regulatory factor 8 (IRF-8) (Interferon consensus sequence-binding protein) (H-ICSBP) (ICSBP)
Q5I597	Bos taurus (Bovine)	5.6509	Betaine--homocysteine S-methyltransferase 1 (EC 2.1.1.5)
Q99PV0	Mus musculus (Mouse)	5.52279	Pre-mRNA-processing-splicing factor 8 (Splicing factor Prp8)
Q8R420	Mus musculus (Mouse)	5.45102	ATP-binding cassette sub-family A member 3
B4JGX4	Drosophila grimshawi (Fruit fly) (Idiomyia grimshawi)	5.3324	Eukaryotic translation initiation factor 3 subunit F-1 (eIF3f-1) (Eukaryotic translation initiation factor 3 subunit 5-1)
Q7RTY1	Homo sapiens (Human)	5.23743	Monocarboxylate transporter 9 (MCT 9) (Solute carrier family 16 member 9)
Q6JHU9	Rattus norvegicus (Rat)	5.09694	CREB-binding protein (EC 2.3.1.48)
Q90632	Gallus gallus (Chicken)	4.98257	Monocarboxylate transporter 3 (MCT 3) (Retinal epithelial membrane protein) (Solute carrier family 16 member 8)
Q9U620	Callinectes sapidus (Blue crab)	4.92978	Copper-specific metallothionein-2 (CuMT-II)
Q5EBG8	Mus musculus (Mouse)	4.76468	Uncharacterized protein C1orf50 homolog
P47805	Danio rerio (Zebrafish) (Brachydanio rerio)	4.70769	Mid1-interacting protein 1A (Gastrulation-specific protein G12)
P35556	Homo sapiens (Human)	4.67254	Fibrillin-2 [Cleaved into: Fibrillin-2 C-terminal peptide]
Q9DBT9	Mus musculus (Mouse)	4.65358	Dimethylglycine dehydrogenase, mitochondrial (EC 1.5.8.4) (ME2GLYDH)
G4RK44	Thermoproteus tenax (strain ATCC 35583 / DSM 2078 / JCM 9277 / NBRC 100435 / Kra 1)	4.57634	Bifunctional trehalose-6-phosphate synthase/phosphatase [Includes: Alpha,alpha-trehalose-phosphate synthase [UDP-forming] (EC 2.4.1.15) (Trehalose-6-phosphate synthase); Trehalose-6-phosphate phosphatase (EC 3.1.3.12)]
A0A0L8IG98	Octopus bimaculoides (California two-spotted octopus)	4.40033	Uncharacterized protein
P35520	Homo sapiens (Human)	4.36081	Cystathionine beta-synthase (EC 4.2.1.22) (Beta-thionase) (Serine sulfhydrase)
A0A0L8H4B5	Octopus bimaculoides (California two-spotted octopus)	4.29346	Uncharacterized protein (Fragment)
P36836	Oryctolagus cuniculus (Rabbit)	4.28778	Solute carrier family 15 member 1 (Intestinal H(+)/peptide cotransporter) (Oligopeptide transporter, small intestine isoform) (Peptide transporter 1)
O76757	Anopheles gambiae (African malaria mosquito)	4.25553	Adenosylhomocysteinase (AdoHcyase) (EC 3.3.1.1) (S-adenosyl-L-homocysteine hydrolase)
P35502	Myzus persicae (Green peach aphid) (Aphis persicae)	4.19474	Esterase FE4 (EC 3.1.1.1) (Carboxylic-ester hydrolase)
Q8K4Z5	Mus musculus (Mouse)	4.17955	Splicing factor 3A subunit 1 (SF3a120)
Q75N90	Homo sapiens (Human)	4.16484	Fibrillin-3 [Cleaved into: Fibrillin-3 C-terminal peptide]
Q3UH68	Mus musculus (Mouse)	4.09245	LIM and calponin homology domains-containing protein 1
Q9Z110	Mus musculus (Mouse)	4.08612	Delta-1-pyrroline-5-carboxylate synthase (P5CS) (Aldehyde dehydrogenase family 18 member A1) [Includes: Glutamate 5-kinase (GK) (EC 2.7.2.11) (Gamma-glutamyl kinase); Gamma-glutamyl phosphate reductase (GPR) (EC 1.2.1.41) (Glutamate-5-semialdehyde dehydrogenase) (Glutamyl-gamma-semialdehyde dehydrogenase)]
A0A0L8HYH9	Octopus bimaculoides (California two-spotted octopus)	4.00846	Uncharacterized protein
P28668	Drosophila melanogaster (Fruit fly)	3.99521	Bifunctional glutamate/proline--tRNA ligase (Bifunctional aminoacyl-tRNA synthetase) [Includes: Glutamate--tRNA ligase (EC 6.1.1.17) (Glutamyl-tRNA synthetase); Proline--tRNA ligase (EC 6.1.1.15) (Prolyl-tRNA synthetase) (ProRS)]
P0DPD6	Homo sapiens (Human)	3.92989	Endothelin-converting enzyme 2 (ECE-2) (EC 3.4.24.71)
Q9H6S3	Homo sapiens (Human)	3.92202	Epidermal growth factor receptor kinase substrate 8-like protein 2 (EPS8-like protein 2) (Epidermal growth factor receptor pathway substrate 8-related protein 2) (EPS8-related protein 2)
Q9U943	Locusta migratoria (Migratory locust)	3.84043	Apolipophorins [Cleaved into: Apolipophorin-2 (Apolipophorin II) (apoLp-2); Apolipophorin-1 (Apolipophorin I) (apoLp-1)]
A0A0L8I2E2	Octopus bimaculoides (California two-spotted octopus)	3.83931	Uncharacterized protein
A0A0L8FL98	Octopus bimaculoides (California two-spotted octopus)	3.8275	Uncharacterized protein (Fragment)
Q94FY2	Malus baccata var. xiaojinensis (Apple) (Malus xiaojinensis)	3.81256	Ferritin, chloroplastic (EC 1.16.3.1) (Apf1)
P97481	Mus musculus (Mouse)	3.74589	Endothelial PAS domain-containing protein 1 (EPAS-1) (HIF-1-alpha-like factor) (HLF) (mHLF) (HIF-related factor) (HRF) (Hypoxia-inducible factor 2-alpha) (HIF-2-alpha) (HIF2-alpha)
P13060	Drosophila melanogaster (Fruit fly)	3.66418	Elongation factor 2 (EF-2)
P49666	Sus scrofa (Pig)	3.57101	60S ribosomal protein L21
Q9XY92	Dictyostelium discoideum (Slime mold)	3.54059	Spermidine synthase (SPDSY) (EC 2.5.1.16) (Putrescine aminopropyltransferase)
K1QZB5	Crassostrea gigas (Pacific oyster) (Crassostrea angulata)	3.52708	Ganglioside GM2 activator
Q25481	Manduca sexta (Tobacco hawkmoth) (Tobacco hornworm)	3.51509	Ecdysteroid-regulated 16 kDa protein
A0A0L8GLB7	Octopus bimaculoides (California two-spotted octopus)	3.4855	Uncharacterized protein
A0A0L8HS50	Octopus bimaculoides (California two-spotted octopus)	3.48233	Uncharacterized protein
A0A0L8HS65	Octopus bimaculoides (California two-spotted octopus)	3.47605	Uncharacterized protein
A0A0L8HUQ5	Octopus bimaculoides (California two-spotted octopus)	3.46127	Uncharacterized protein
P84185	Anopheles gambiae (African malaria mosquito)	3.43006	Actin-5C (Actin-1D, cytoplasmic)
P85838	Pseudotrematomus bernacchii (Emerald rockcod) (Trematomus bernacchii)	3.37295	Ferritin, heavy subunit (Ferritin H) (EC 1.16.3.1)
Q5T3F8	Homo sapiens (Human)	3.366	CSC1-like protein 2 (Transmembrane protein 63B)
A0A0L8G358	Octopus bimaculoides (California two-spotted octopus)	3.33639	Uncharacterized protein
Q9GZT4	Homo sapiens (Human)	3.31244	Serine racemase (EC 5.1.1.18) (D-serine ammonia-lyase) (D-serine dehydratase) (EC 4.3.1.18) (L-serine ammonia-lyase) (L-serine dehydratase) (EC 4.3.1.17)
A0A0L8HY49	Octopus bimaculoides (California two-spotted octopus)	3.28564	Uncharacterized protein
Q9BXW4	Homo sapiens (Human)	3.2856	Microtubule-associated proteins 1A/1B light chain 3C (Autophagy-related protein LC3 C) (Autophagy-related ubiquitin-like modifier LC3 C) (MAP1 light chain 3-like protein 3) (MAP1A/MAP1B light chain 3 C) (MAP1A/MAP1B LC3 C) (Microtubule-associated protein 1 light chain 3 gamma)
A0A0L8GZE7	Octopus bimaculoides (California two-spotted octopus)	3.25073	Uncharacterized protein
Q90YV5	Ictalurus punctatus (Channel catfish) (Silurus punctatus)	3.20954	60S ribosomal protein L13
Q9TZD0	Caenorhabditis elegans	3.18913	Lateral signaling target protein 2
Q9P2N4	Homo sapiens (Human)	3.17313	A disintegrin and metalloproteinase with thrombospondin motifs 9 (ADAM-TS 9) (ADAM-TS9) (ADAMTS-9) (EC 3.4.24.-)
Q54P77	Dictyostelium discoideum (Slime mold)	3.15961	Probable 4-coumarate--CoA ligase 1 (4CL 1) (EC 6.2.1.12) (4-coumaroyl-CoA synthase 1)
Q811B3	Mus musculus (Mouse)	3.09862	A disintegrin and metalloproteinase with thrombospondin motifs 12 (ADAM-TS 12) (ADAM-TS12) (ADAMTS-12) (EC 3.4.24.-)
O60494	Homo sapiens (Human)	3.08619	Cubilin (460 kDa receptor) (Intestinal intrinsic factor receptor) (Intrinsic factor-cobalamin receptor) (Intrinsic factor-vitamin B12 receptor)
Q9BWD1	Homo sapiens (Human)	2.98764	Acetyl-CoA acetyltransferase, cytosolic (EC 2.3.1.9) (Acetyl-CoA transferase-like protein) (Cytosolic acetoacetyl-CoA thiolase)
Q08830	Homo sapiens (Human)	2.97197	Fibrinogen-like protein 1 (HP-041) (Hepassocin) (Hepatocyte-derived fibrinogen-related protein 1) (HFREP-1) (Liver fibrinogen-related protein 1) (LFIRE-1)
A0A0L8HEZ5	Octopus bimaculoides (California two-spotted octopus)	2.94589	Uncharacterized protein
Q99M71	Mus musculus (Mouse)	2.89539	Mammalian ependymin-related protein 1 (MERP-1)
K1QRD1	Crassostrea gigas (Pacific oyster) (Crassostrea angulata)	2.87222	EF-hand domain-containing protein D1
P08836	Gallus gallus (Chicken)	2.85281	Farnesyl pyrophosphate synthase (FPP synthase) (FPS) (EC 2.5.1.10) ((2E,6E)-farnesyl diphosphate synthase) (Dimethylallyltranstransferase) (EC 2.5.1.1) (Farnesyl diphosphate synthase) (Geranyltranstransferase)
P23228	Gallus gallus (Chicken)	2.75368	Hydroxymethylglutaryl-CoA synthase, cytoplasmic (HMG-CoA synthase) (EC 2.3.3.10) (3-hydroxy-3-methylglutaryl coenzyme A synthase)
P91953	Hemicentrotus pulcherrimus (Sea urchin) (Strongylocentrotus pulcherrimus)	2.7479	50 kDa hatching enzyme (HE) (HEZ) (EC 3.4.24.12) (Envelysin) (Sea-urchin-hatching proteinase) [Cleaved into: 38 kDa hatching enzyme; 32 kDa hatching enzyme non-specific; 15 kDa peptide]
P82198	Mus musculus (Mouse)	2.70707	Transforming growth factor-beta-induced protein ig-h3 (Beta ig-h3)
A0A0L8GQ46	Octopus bimaculoides (California two-spotted octopus)	2.70615	Uncharacterized protein (Fragment)
P55006	Rattus norvegicus (Rat)	2.70042	Retinol dehydrogenase 7 (EC 1.1.1.105) (Retinol dehydrogenase 3) (Retinol dehydrogenase type III) (RODH III)
Q566L8	Xenopus tropicalis (Western clawed frog) (Silurana tropicalis)	2.6728	Methionine adenosyltransferase 2 subunit beta (Methionine adenosyltransferase II beta) (MAT II beta)
Q9U3S9	Caenorhabditis elegans	2.66649	Zinc metalloproteinase nas-6 (EC 3.4.24.-) (Nematode astacin 6)
Q91766	Xenopus laevis (African clawed frog)	2.65237	Hepatocyte nuclear factor 4-alpha (HNF-4-alpha) (Nuclear receptor subfamily 2 group A member 1)
Q29RU9	Bos taurus (Bovine)	2.65181	Peroxisomal sarcosine oxidase (PSO) (EC 1.5.3.1) (EC 1.5.3.7) (L-pipecolate oxidase) (L-pipecolic acid oxidase)
A0A0L8GJI0	Octopus bimaculoides (California two-spotted octopus)	2.58213	Uncharacterized protein
P00639	Bos taurus (Bovine)	2.51529	Deoxyribonuclease-1 (EC 3.1.21.1) (Deoxyribonuclease I) (DNase I)
A0A0L8FS26	Octopus bimaculoides (California two-spotted octopus)	2.47448	Uncharacterized protein
A0A0L8GP88	Octopus bimaculoides (California two-spotted octopus)	2.38837	Uncharacterized protein
Q3U492	Mus musculus (Mouse)	2.35814	Kielin/chordin-like protein (Cysteine-rich BMP regulator 2) (Cysteine-rich motor neuron 2 protein) (CRIM-2) (Kielin/chordin-like protein 1) (KCP-1)
A8TX70	Homo sapiens (Human)	2.35287	Collagen alpha-5(VI) chain (Collagen alpha-1(XXIX) chain) (von Willebrand factor A domain-containing protein 4)
Q75WF2	Acanthaster planci (Crown-of-thorns starfish)	2.34844	Plancitoxin-1 (EC 3.1.22.1) (Plancitoxin I) (Plan-I) [Cleaved into: Plancitoxin-1 subunit alpha; Plancitoxin-1 subunit beta]
Q95M12	Bos taurus (Bovine)	2.33147	Legumain (EC 3.4.22.34) (Asparaginyl endopeptidase) (Protease, cysteine 1)
O35701	Mus musculus (Mouse)	2.32897	Matrilin-3
K1P2H1	Crassostrea gigas (Pacific oyster) (Crassostrea angulata)	2.31022	Fatty acid-binding protein, adipocyte
P54316	Rattus norvegicus (Rat)	2.30361	Inactive pancreatic lipase-related protein 1 (PL-RP1)
A0A0L8I0B3	Octopus bimaculoides (California two-spotted octopus)	2.30262	Uncharacterized protein
P24368	Rattus norvegicus (Rat)	2.28425	Peptidyl-prolyl cis-trans isomerase B (PPIase B) (EC 5.2.1.8) (CYP-S1) (Cyclophilin B) (Rotamase B) (S-cyclophilin) (SCYLP)
A0A0L8HWI3	Octopus bimaculoides (California two-spotted octopus)	2.26152	Uncharacterized protein (Fragment)
A0A0L8GT38	Octopus bimaculoides (California two-spotted octopus)	2.23704	Uncharacterized protein
Q5U680	Mus musculus (Mouse)	2.23255	S-adenosylmethionine mitochondrial carrier protein (Mitochondrial S-adenosylmethionine transporter) (Solute carrier family 25 member 26)
Q8JG30	Gallus gallus (Chicken)	2.22968	Sulfotransferase family cytosolic 1B member 1 (ST1B1) (Sulfotransferase 1B1) (EC 2.8.2.-)
A0A0L8IG92	Octopus bimaculoides (California two-spotted octopus)	2.21363	Uncharacterized protein
Q9UJ83	Homo sapiens (Human)	2.20637	2-hydroxyacyl-CoA lyase 1 (EC 4.1.-.-) (2-hydroxyphytanoyl-CoA lyase) (2-HPCL) (Phytanoyl-CoA 2-hydroxylase 2)
A0A0L8GJ36	Octopus bimaculoides (California two-spotted octopus)	2.2008	Uncharacterized protein
A0A0L8IAW7	Octopus bimaculoides (California two-spotted octopus)	2.19965	Uncharacterized protein
P42898	Homo sapiens (Human)	2.18745	Methylenetetrahydrofolate reductase (EC 1.5.1.20)
Q9MYP6	Bos taurus (Bovine)	2.17919	17-beta-hydroxysteroid dehydrogenase 14 (17-beta-HSD 14) (EC 1.1.1.-) (17-beta-hydroxysteroid dehydrogenase DHRS10) (Dehydrogenase/reductase SDR family member 10) (Retinal short-chain dehydrogenase/reductase retSDR3)
Q6F596	Rattus norvegicus (Rat)	2.16302	Geranylgeranyl pyrophosphate synthase (GGPP synthase) (GGPPSase) (EC 2.5.1.-) ((2E,6E)-farnesyl diphosphate synthase) (Dimethylallyltranstransferase) (EC 2.5.1.1) (Farnesyl diphosphate synthase) (Farnesyltranstransferase) (EC 2.5.1.29) (Geranylgeranyl diphosphate synthase) (Geranyltranstransferase) (EC 2.5.1.10)
F7J220	Patiria pectinifera (Starfish) (Asterina pectinifera)	2.07191	Scavenger receptor cysteine-rich domain superfamily protein (ApSRCR1)
Q28944	Sus scrofa (Pig)	2.04736	Cathepsin L1 (EC 3.4.22.15) (Cathepsin L) [Cleaved into: Cathepsin L1 heavy chain; Cathepsin L1 light chain]
Q9VQ62	Drosophila melanogaster (Fruit fly)	2.02111	NPC intracellular cholesterol transporter 2 homolog a (Niemann Pick type C2 protein homolog)
A0A0L8FHU5	Octopus bimaculoides (California two-spotted octopus)	2.01638	Uncharacterized protein
A0A0L8G7D0	Octopus bimaculoides (California two-spotted octopus)	1.99757	Uncharacterized protein
O43903	Homo sapiens (Human)	1.92952	Growth arrest-specific protein 2 (GAS-2)
Q8NBS3	Homo sapiens (Human)	1.85014	Sodium bicarbonate transporter-like protein 11 (Bicarbonate transporter-related protein 1) (Sodium borate cotransporter 1) (NaBC1) (Solute carrier family 4 member 11)
Q04786	Vibrio vulnificus	1.83789	Beta-hexosaminidase (EC 3.2.1.52) (Beta-N-acetylhexosaminidase) (Chitobiase) (N-acetyl-beta-glucosaminidase)
Q9R0Q9	Mus musculus (Mouse)	1.66297	Mannose-P-dolichol utilization defect 1 protein (Suppressor of Lec15 and Lec35 glycosylation mutation homolog) (SL15)
Q99JF5	Mus musculus (Mouse)	1.66034	Diphosphomevalonate decarboxylase (EC 4.1.1.33) (Mevalonate (diphospho)decarboxylase) (MDDase) (Mevalonate pyrophosphate decarboxylase)
P49900	Lithobates catesbeiana (American bullfrog) (Rana catesbeiana)	1.65774	Arginase, hepatic (EC 3.5.3.1)
Q3SZ93	Bos taurus (Bovine)	1.6475	Mitochondrial import inner membrane translocase subunit Tim8 B
Q6DKK2	Homo sapiens (Human)	1.61553	Tetratricopeptide repeat protein 19, mitochondrial (TPR repeat protein 19)
Q9Y234	Homo sapiens (Human)	1.53091	Lipoyltransferase 1, mitochondrial (EC 2.3.1.-) (Lipoate biosynthesis protein) (Lipoate-protein ligase) (Lipoyl ligase)
O77750	Bos taurus (Bovine)	1.3827	Aquaporin-4 (AQP-4) (Mercurial-insensitive water channel) (MIWC) (WCH4)
Q9ATM0	Zea mays (Maize)	1.31084	Aquaporin TIP1-2 (Tonoplast intrinsic protein 1-2) (ZmTIP1-2) (ZmTIP1;2)

## Sheet: RNAseq_DGE_LZvsHZ_subset_HZ
List of up-regulated genes present in HZ group from the comparison between LZ and HZ groups at transcriptomic level.
UniProt ID	Organism	FoldChange (log2)	Description
P00771	Leptuca pugilator (Atlantic sand fiddler crab) (Uca pugilator)	-9.36118	Brachyurin (EC 3.4.21.32) (Collagenolytic protease)
P03135	Adeno-associated virus 2 (isolate Srivastava/1982) (AAV-2)	-8.61221	Capsid protein VP1
Q16927	Aedes aegypti (Yellowfever mosquito) (Culex aegypti)	-7.89166	Vitellogenin-A1 (VG) (PVG1) [Cleaved into: Vitellin light chain (VL); Vitellin heavy chain (VH)]
A0A0L8FK70	Octopus bimaculoides (California two-spotted octopus)	-7.55536	Uncharacterized protein
Q94637	Oscheius tipulae	-7.32408	Vitellogenin-6 (OTI-VIT-6) [Cleaved into: VT3; VT2]
P55113	Caenorhabditis elegans	-7.24589	Zinc metalloproteinase nas-7 (EC 3.4.24.-) (Nematode astacin 7)
Q7M4F4	Schistocerca gregaria (Desert locust)	-7.22663	Endocuticle structural glycoprotein SgAbd-1
Q27238	Anopheles gambiae (African malaria mosquito)	-7.08702	ADP,ATP carrier protein 1 (ADP/ATP translocase 1) (Adenine nucleotide translocator 1) (ANT 1)
Q0PXX8	Diaphorina citri (Asian citrus psyllid)	-6.94075	40S ribosomal protein SA
Q865F7	Myotis lucifugus (Little brown bat)	-6.7674	Fatty acid-binding protein, heart (Fatty acid-binding protein 3) (Heart-type fatty acid-binding protein) (H-FABP)
P51910	Mus musculus (Mouse)	-6.74353	Apolipoprotein D (Apo-D) (ApoD)
P54985	Blattella germanica (German cockroach) (Blatta germanica)	-6.68119	Peptidyl-prolyl cis-trans isomerase (PPIase) (EC 5.2.1.8) (Cyclophilin) (Cyclosporin A-binding protein) (Rotamase)
P34852	Anopheles gambiae (African malaria mosquito)	-4.53162	NADH-ubiquinone oxidoreductase chain 4 (EC 1.6.5.3) (NADH dehydrogenase subunit 4)
A0A0L8GDR4	Octopus bimaculoides (California two-spotted octopus)	-3.78268	Uncharacterized protein
A0A0L8GPL3	Octopus bimaculoides (California two-spotted octopus)	-3.68925	Uncharacterized protein
Q8T773	Branchiostoma floridae (Florida lancelet) (Amphioxus)	-3.53658	Putative malate dehydrogenase 1B (EC 1.1.1.-)
Q2TBL6	Bos taurus (Bovine)	-3.35456	Transaldolase (EC 2.2.1.2)
Q7TN37	Mus musculus (Mouse)	-3.11254	Transient receptor potential cation channel subfamily M member 4 (Calcium-activated non-selective cation channel 1) (Long transient receptor potential channel 4) (LTrpC-4) (LTrpC4)
A0A0L8FU15	Octopus bimaculoides (California two-spotted octopus)	-2.91733	Uncharacterized protein
Q9I929	Anguilla japonica (Japanese eel)	-2.90366	Fucolectin-3
A0A0L8G5F1	Octopus bimaculoides (California two-spotted octopus)	-2.70247	Uncharacterized protein
P18426	Nototodarus sloanii (Wellington flying squid) (Ommastrephes sloanei)	-2.62437	S-crystallin SL11 (Major lens polypeptide)
P08684	Homo sapiens (Human)	-2.53842	Cytochrome P450 3A4 (EC 1.14.14.-) (1,8-cineole 2-exo-monooxygenase) (EC 1.14.14.56) (Albendazole monooxygenase) (EC 1.14.14.-) (Albendazole sulfoxidase) (CYPIIIA3) (CYPIIIA4) (Cholesterol 25-hydroxylase) (EC 1.14.14.-) (Cytochrome P450 3A3) (Cytochrome P450 HLp) (Cytochrome P450 NF-25) (Cytochrome P450-PCN1) (Nifedipine oxidase) (Quinine 3-monooxygenase) (EC 1.14.14.55) (Taurochenodeoxycholate 6…
Q9Y289	Homo sapiens (Human)	-2.26484	Sodium-dependent multivitamin transporter (Na(+)-dependent multivitamin transporter) (Solute carrier family 5 member 6)
P36220	Torpedo marmorata (Marbled electric ray)	-2.24444	Tubulin alpha chain (Alpha T6) [Cleaved into: Detyrosinated tubulin alpha chain]
A0A0L8HF84	Octopus bimaculoides (California two-spotted octopus)	-2.23084	Uncharacterized protein
Q9CXI3	Mus musculus (Mouse)	-2.23021	DBH-like monooxygenase protein 1 (EC 1.14.17.-) (DBH-related protein) (Monooxygenase X)
A0A0L8FTY0	Octopus bimaculoides (California two-spotted octopus)	-2.22856	Uncharacterized protein
Q9VPF0	Drosophila melanogaster (Fruit fly)	-2.17494	Protein artichoke
A0A0L8FI55	Octopus bimaculoides (California two-spotted octopus)	-2.11022	Uncharacterized protein
Q99758	Homo sapiens (Human)	-2.10588	ATP-binding cassette sub-family A member 3 (ABC-C transporter) (ATP-binding cassette transporter 3) (ATP-binding cassette 3)
Q3SWU3	Rattus norvegicus (Rat)	-2.0517	Heterogeneous nuclear ribonucleoprotein D-like (hnRNP D-like) (hnRNP DL)
K1PHN5	Crassostrea gigas (Pacific oyster) (Crassostrea angulata)	-1.99923	Mitochondrial intermediate peptidase
A0A0L8HV98	Octopus bimaculoides (California two-spotted octopus)	-1.97669	Uncharacterized protein
G5EBQ8	Caenorhabditis elegans	-1.96145	Chitin synthase chs-2 (EC 2.4.1.16) (Chitin-UDP acetyl-glucosaminyl transferase chs-2)
A0A0L8G0Q5	Octopus bimaculoides (California two-spotted octopus)	-1.90992	Uncharacterized protein
Q63285	Rattus norvegicus (Rat)	-1.8479	Serine/threonine-protein kinase Kist (EC 2.7.11.1) (Kinase interacting with stathmin) (PAM COOH-terminal interactor protein 2) (P-CIP2) (U2AF homology motif kinase 1)
A0A0L8FHH3	Octopus bimaculoides (California two-spotted octopus)	-1.80246	Uncharacterized protein
Q96JH7	Homo sapiens (Human)	-1.6575	Deubiquitinating protein VCIP135 (EC 3.4.19.12) (Valosin-containing protein p97/p47 complex-interacting protein 1) (Valosin-containing protein p97/p47 complex-interacting protein p135) (VCP/p47 complex-interacting 135-kDa protein)
Q75WE7	Rattus norvegicus (Rat)	-1.58491	von Willebrand factor A domain-containing protein 5A (Loss of heterozygosity 11 chromosomal region 2 gene A protein homolog) (Mast cell surface antigen 1) (Masa-1)
Q64417	Cavia porcellus (Guinea pig)	-1.57731	Cytochrome P450 3A14 (EC 1.14.14.1) (CYPIIIA14)
Q98ST7	Gallus gallus (Chicken)	-1.53598	DBH-like monooxygenase protein 1 (EC 1.14.17.-) (DBH-related protein) (Monooxygenase X)

## Sheet: RNAseq_DGE_LAvsWild_subset_LA
List of up-regulated genes present in LA group from the comparison between LA and Wild groups at transcriptomic level.
UniProt ID	Organism	FoldChange (log2)	Description
A0A0L8HJ78	Octopus bimaculoides (California two-spotted octopus)	18.6507	Uncharacterized protein
O36966	Drosophila C virus (strain EB) (DCV)	10.3312	Replicase polyprotein [Cleaved into: Protein 1A; Protein 2A; Protein 2B; Protein 2C; Protein 3A; Protein 3B; 3C-like protease (EC 3.4.22.-); RNA-directed RNA polymerase 3D-POL (EC 2.7.7.48)]
A0A0L8GTC5	Octopus bimaculoides (California two-spotted octopus)	8.15647	Uncharacterized protein
P13418	Cricket paralysis virus (isolate Teleogryllus commodus/Australia/CrPVVIC/1968) (CrPV)	8.0683	Structural polyprotein [Cleaved into: Capsid protein 1 (CP1); Capsid protein 4 (CP4); Capsid protein 2 (CP2); Capsid protein 3 (CP3)]
P00771	Leptuca pugilator (Atlantic sand fiddler crab) (Uca pugilator)	7.97757	Brachyurin (EC 3.4.21.32) (Collagenolytic protease)
A0A0L8FK70	Octopus bimaculoides (California two-spotted octopus)	6.92647	Uncharacterized protein
P06603	Drosophila melanogaster (Fruit fly)	6.46215	Tubulin alpha-1 chain
Q96JH7	Homo sapiens (Human)	6.27668	Deubiquitinating protein VCIP135 (EC 3.4.19.12) (Valosin-containing protein p97/p47 complex-interacting protein 1) (Valosin-containing protein p97/p47 complex-interacting protein p135) (VCP/p47 complex-interacting 135-kDa protein)
A0A0L8HJI7	Octopus bimaculoides (California two-spotted octopus)	6.04345	Uncharacterized protein (Fragment)
Q75N90	Homo sapiens (Human)	5.82054	Fibrillin-3 [Cleaved into: Fibrillin-3 C-terminal peptide]
A0A0L8GSV6	Octopus bimaculoides (California two-spotted octopus)	5.8139	Uncharacterized protein
A0A0L8HKA6	Octopus bimaculoides (California two-spotted octopus)	5.69738	Uncharacterized protein
Q9QZR8	Rattus norvegicus (Rat)	5.36276	PDZ domain-containing protein 2 (PDZ domain-containing protein 3) (Plakophilin-related armadillo repeat protein-interacting PDZ protein) [Cleaved into: Processed PDZ domain-containing protein 2]
K1QTN5	Crassostrea gigas (Pacific oyster) (Crassostrea angulata)	5.32556	Collagen alpha-1(XIV) chain
A0A0L8GK47	Octopus bimaculoides (California two-spotted octopus)	4.80397	Uncharacterized protein
A0A0L8I526	Octopus bimaculoides (California two-spotted octopus)	4.04861	Uncharacterized protein
A0A0L8I575	Octopus bimaculoides (California two-spotted octopus)	3.92704	Uncharacterized protein
O95466	Homo sapiens (Human)	3.86688	Formin-like protein 1 (CLL-associated antigen KW-13) (Leukocyte formin)
A0A0L8FI29	Octopus bimaculoides (California two-spotted octopus)	3.85478	Uncharacterized protein
A0A0L8FW12	Octopus bimaculoides (California two-spotted octopus)	3.81436	Poly [ADP-ribose] polymerase (PARP) (EC 2.4.2.30)
A0A0L8GLB7	Octopus bimaculoides (California two-spotted octopus)	3.76337	Uncharacterized protein
Q70PU1	Drosophila simulans (Fruit fly)	3.67985	Peptidoglycan-recognition protein SC2 (EC 3.5.1.28)
Q9UGM3	Homo sapiens (Human)	3.61493	Deleted in malignant brain tumors 1 protein (Glycoprotein 340) (Gp-340) (Hensin) (Salivary agglutinin) (SAG) (Surfactant pulmonary-associated D-binding protein)
A0A0L8HW95	Octopus bimaculoides (California two-spotted octopus)	3.55523	Uncharacterized protein
D4A1R8	Rattus norvegicus (Rat)	3.35087	Copine-1 (Copine I)
Q9DBI0	Mus musculus (Mouse)	3.34866	Transmembrane protease serine 6 (EC 3.4.21.-) (Matriptase-2)
P08582	Homo sapiens (Human)	3.26938	Melanotransferrin (Melanoma-associated antigen p97) (CD antigen CD228)
A0A0L8FTY0	Octopus bimaculoides (California two-spotted octopus)	3.08738	Uncharacterized protein
Q14766	Homo sapiens (Human)	3.06239	Latent-transforming growth factor beta-binding protein 1 (LTBP-1) (Transforming growth factor beta-1-binding protein 1) (TGF-beta1-BP-1)
A0A0L8G352	Octopus bimaculoides (California two-spotted octopus)	3.00278	Uncharacterized protein
A0A0L8HFE9	Octopus bimaculoides (California two-spotted octopus)	2.95771	Uncharacterized protein
B3WFY8	Caenorhabditis elegans	2.53587	Serine/threonine-protein kinase dyf-5 (EC 2.7.11.1)
Q9DBP0	Mus musculus (Mouse)	2.53232	Sodium-dependent phosphate transport protein 2B (Sodium-phosphate transport protein 2B) (Na(+)-dependent phosphate cotransporter 2B) (Sodium/phosphate cotransporter 2B) (Na(+)/Pi cotransporter 2B) (NaPi-2b) (Solute carrier family 34 member 2)
Q9QZE2	Mus musculus (Mouse)	2.48731	Cytokine-dependent hematopoietic cell linker (Mast cell immunoreceptor signal transducer)
O35516	Mus musculus (Mouse)	2.21651	Neurogenic locus notch homolog protein 2 (Notch 2) (Motch B) [Cleaved into: Notch 2 extracellular truncation; Notch 2 intracellular domain]
Q16819	Homo sapiens (Human)	2.19439	Meprin A subunit alpha (EC 3.4.24.18) (Endopeptidase-2) (N-benzoyl-L-tyrosyl-P-amino-benzoic acid hydrolase subunit alpha) (PABA peptide hydrolase) (PPH alpha)
P17892	Mus musculus (Mouse)	2.11774	Pancreatic lipase-related protein 2 (PL-RP2) (EC 3.1.1.26) (EC 3.1.1.3) (Cytotoxic T-lymphocyte lipase) (Galactolipase)
O35449	Mus musculus (Mouse)	2.11018	Proline-rich transmembrane protein 1 (Dispanin subfamily D member 1) (DSPD1) (Synapse differentiation-induced protein 4)
A0A0L8I6E0	Octopus bimaculoides (California two-spotted octopus)	2.03748	Uncharacterized protein
A0A0L8HEZ5	Octopus bimaculoides (California two-spotted octopus)	2.02031	Uncharacterized protein
F7J220	Patiria pectinifera (Starfish) (Asterina pectinifera)	1.96427	Scavenger receptor cysteine-rich domain superfamily protein (ApSRCR1)
Q8JHV9	Xenopus laevis (African clawed frog)	1.96315	Baculoviral IAP repeat-containing protein 7-A (EC 2.3.2.27) (E3 ubiquitin-protein ligase EIAP-A) (Embryonic/Egg IAP) (xEIAP/XLX) (Inhibitor of apoptosis-like protein) (IAP-like protein) (RING-type E3 ubiquitin transferase EIAP-A) (XIAP homolog XLX) (XLX)
Q9QUN3	Mus musculus (Mouse)	1.81039	B-cell linker protein (B-cell adapter containing a SH2 domain protein) (B-cell adapter containing a Src homology 2 domain protein) (Cytoplasmic adapter protein) (Lymphocyte antigen 57) (Src homology 2 domain-containing leukocyte protein of 65 kDa) (Slp-65)
P14791	Gallus gallus (Chicken)	1.63574	Heme oxygenase 1 (HO-1) (EC 1.14.14.18)

## Sheet: RNAseq_DGE_LAvsW_subset_W
List of up-regulated genes present in Wild group from the comparison between LA and Wild groups at transcriptomic level.
UniProt ID	Organism	FoldChange (log2)	Description
P56252	Homarus gammarus (European lobster) (Homarus vulgaris)	-8.35648	Enolase (EC 4.2.1.11) (2-phospho-D-glycerate hydro-lyase) (2-phosphoglycerate dehydratase)
Q7ZV82	Danio rerio (Zebrafish) (Brachydanio rerio)	-8.22747	60S ribosomal protein L27
Q9XYC2	Faxonius limosus (Spinycheek crayfish) (Orconectes limosus)	-8.20189	60S ribosomal protein L15
Q56K03	Bos taurus (Bovine)	-8.01226	60S ribosomal protein L27a
P37276	Drosophila melanogaster (Fruit fly)	-7.9463	Dynein heavy chain, cytoplasmic (Dynein heavy chain, cytosolic) (DYHC)
P55833	Homarus americanus (American lobster)	-7.83567	40S ribosomal protein S27
Q95V39	Spodoptera frugiperda (Fall armyworm)	-7.81713	60S ribosomal protein L8
P70501	Rattus norvegicus (Rat)	-7.67939	RNA-binding protein 10 (RNA-binding motif protein 10) (RNA-binding protein S1-1)
P34838	Anopheles gambiae (African malaria mosquito)	-7.56859	Cytochrome c oxidase subunit 1 (EC 1.9.3.1) (Cytochrome c oxidase polypeptide I)
P06144	Lytechinus pictus (Painted sea urchin)	-7.03495	Late histone H1
Q9YI25	Ambystoma tigrinum (Eastern tiger salamander)	-6.57313	Retinoid isomerohydrolase (EC 3.1.1.64) (All-trans-retinyl-palmitate hydrolase) (Meso-zeaxanthin isomerase) (EC 5.3.3.-) (Retinal pigment epithelium-specific 65 kDa protein) (Retinol isomerase)
P43147	Vibrio anguillarum (Listonella anguillarum)	-3.4341	Virulence metalloprotease (EC 3.4.24.-) (Vibriolysin)
O35701	Mus musculus (Mouse)	-2.76052	Matrilin-3
Q20191	Caenorhabditis elegans	-2.55925	Zinc metalloproteinase nas-13 (EC 3.4.24.-) (Nematode astacin 13)
A2VE29	Bos taurus (Bovine)	-2.51569	Inter-alpha-trypsin inhibitor heavy chain H5 (ITI heavy chain H5) (ITI-HC5) (Inter-alpha-inhibitor heavy chain 5)
Q8R5M3	Rattus norvegicus (Rat)	-2.36731	Leucine-rich repeat-containing protein 15 (Leucine-rich repeat protein induced by amyloid-beta) (rLib)
P00767	Bos taurus (Bovine)	-2.28824	Chymotrypsinogen B (EC 3.4.21.1) [Cleaved into: Chymotrypsin B chain A; Chymotrypsin B chain B; Chymotrypsin B chain C]
Q868Z9	Drosophila melanogaster (Fruit fly)	-2.16149	Papilin
Q29486	Felis catus (Cat) (Felis silvestris catus)	-1.95486	Alkaline phosphatase, tissue-nonspecific isozyme (AP-TNAP) (TNSALP) (EC 3.1.3.1) (Alkaline phosphatase liver/bone/kidney isozyme)
Q00971	Vibrio proteolyticus (Aeromonas proteolytica)	-1.83416	Neutral protease (EC 3.4.24.25) (Aeromonolysin) (Vibriolysin)

## Sheet: RNAseq_DGE_LZvsW_subset_LZ
List of up-regulated genes present in LZ group from the comparison between LZ and Wild groups at transcriptomic level.
UniProt ID	Organism	FoldChange (log2)	Description
A0A0L8HJ78	Octopus bimaculoides (California two-spotted octopus)	21.6454	Uncharacterized protein
Q8R081	Mus musculus (Mouse)	11.1503	Heterogeneous nuclear ribonucleoprotein L (hnRNP L)
P62845	Rattus norvegicus (Rat)	10.7287	40S ribosomal protein S15 (RIG protein)
Q8SPI0	Macaca fascicularis (Crab-eating macaque) (Cynomolgus monkey)	10.4425	Apolipoprotein D (Apo-D) (ApoD)
P36836	Oryctolagus cuniculus (Rabbit)	10.4404	Solute carrier family 15 member 1 (Intestinal H(+)/peptide cotransporter) (Oligopeptide transporter, small intestine isoform) (Peptide transporter 1)
Q8CHR6	Mus musculus (Mouse)	10.4184	Dihydropyrimidine dehydrogenase [NADP(+)] (DHPDHase) (DPD) (EC 1.3.1.2) (Dihydrothymine dehydrogenase) (Dihydrouracil dehydrogenase)
Q54P79	Dictyostelium discoideum (Slime mold)	10.4058	Probable 4-coumarate--CoA ligase 3 (4CL 3) (EC 6.2.1.12) (4-coumaroyl-CoA synthase 3)
Q9W092	Drosophila melanogaster (Fruit fly)	10.3968	Probable chitinase 2 (EC 3.2.1.14)
O36966	Drosophila C virus (strain EB) (DCV)	10.3789	Replicase polyprotein [Cleaved into: Protein 1A; Protein 2A; Protein 2B; Protein 2C; Protein 3A; Protein 3B; 3C-like protease (EC 3.4.22.-); RNA-directed RNA polymerase 3D-POL (EC 2.7.7.48)]
Q9JLI3	Mus musculus (Mouse)	10.3421	Membrane metallo-endopeptidase-like 1 (EC 3.4.24.11) (NEP2(m)) (Neprilysin II) (NEPII) (Neprilysin-2) (NEP2) (NL2) (Neprilysin-like 1) (NL-1) (Neprilysin-like peptidase) (NEPLP) (Soluble secreted endopeptidase) [Cleaved into: Membrane metallo-endopeptidase-like 1, soluble form (Neprilysin-2 secreted) (NEP2(s))]
K1QL11	Crassostrea gigas (Pacific oyster) (Crassostrea angulata)	10.1113	Perlucin
Q8BS35	Mus musculus (Mouse)	10.0268	Alkylglycerol monooxygenase (EC 1.14.16.5) (Transmembrane protein 195)
Q68FD5	Mus musculus (Mouse)	9.90423	Clathrin heavy chain 1
A0A0L8HDF1	Octopus bimaculoides (California two-spotted octopus)	9.88496	Uncharacterized protein (Fragment)
Q9PTU6	Paralichthys olivaceus (Bastard halibut) (Hippoglossus olivaceus)	9.88459	Poly(U)-specific endoribonuclease (EC 3.1.-.-) (Pancreatic protein with two somatomedin-B domains) (Protein endoU) (Uridylate-specific endoribonuclease)
Q9U5P1	Lepidoglyphus destructor (Storage mite) (Glycyphagus destructor)	9.78942	Fatty acid-binding protein (allergen Lep d 13)
P82013	Meleagris gallopavo (Wild turkey)	9.78898	Voltage-dependent anion-selective channel protein 2 (VDAC-2) (Outer mitochondrial membrane protein porin 2)
Q3UH68	Mus musculus (Mouse)	9.77598	LIM and calponin homology domains-containing protein 1
O89113	Mus musculus (Mouse)	9.75678	Immediate early response gene 5 protein
Q552Z2	Dictyostelium discoideum (Slime mold)	9.73344	Probable serine/threonine-protein kinase fnkE (EC 2.7.11.1) (FNIP repeat-containing protein E)
P83456	Gadus morhua (Atlantic cod)	9.49382	Alkaline phosphatase (AP) (EC 3.1.3.1)
P05090	Homo sapiens (Human)	9.47678	Apolipoprotein D (Apo-D) (ApoD)
Q98SN8	Oncorhynchus mykiss (Rainbow trout) (Salmo gairdneri)	9.46229	Protein transport protein Sec61 subunit alpha isoform B
Q14978	Homo sapiens (Human)	9.43711	Nucleolar and coiled-body phosphoprotein 1 (140 kDa nucleolar phosphoprotein) (Nopp140) (Hepatitis C virus NS5A-transactivated protein 13) (HCV NS5A-transactivated protein 13) (Nucleolar 130 kDa protein) (Nucleolar phosphoprotein p130)
P19804	Rattus norvegicus (Rat)	9.41829	Nucleoside diphosphate kinase B (NDK B) (NDP kinase B) (EC 2.7.4.6) (Histidine protein kinase NDKB) (EC 2.7.13.3) (P18)
A9ZSY3	Bombyx mori (Silk moth)	9.40952	Facilitated trehalose transporter Tret1 (BmTRET1)
O46108	Drosophila melanogaster (Fruit fly)	9.37432	Lipase 3 (DmLip3) (EC 3.1.1.-)
O43432	Homo sapiens (Human)	9.37363	Eukaryotic translation initiation factor 4 gamma 3 (eIF-4-gamma 3) (eIF-4G 3) (eIF4G 3) (eIF-4-gamma II) (eIF4GII)
A0A0R4IVV0	Danio rerio (Zebrafish) (Brachydanio rerio)	9.36816	Microsomal triglyceride transfer protein large subunit
P80276	Sus scrofa (Pig)	9.36503	Aldose reductase (AR) (EC 1.1.1.21) (Aldehyde reductase)
B0FWD8	Aedes aegypti (Yellowfever mosquito) (Culex aegypti)	9.31262	NADH-ubiquinone oxidoreductase chain 1 (EC 1.6.5.3) (NADH dehydrogenase subunit 1)
P67809	Homo sapiens (Human)	9.27902	Nuclease-sensitive element-binding protein 1 (CCAAT-binding transcription factor I subunit A) (CBF-A) (DNA-binding protein B) (DBPB) (Enhancer factor I subunit A) (EFI-A) (Y-box transcription factor) (Y-box-binding protein 1) (YB-1)
G4RK44	Thermoproteus tenax (strain ATCC 35583 / DSM 2078 / JCM 9277 / NBRC 100435 / Kra 1)	9.26614	Bifunctional trehalose-6-phosphate synthase/phosphatase [Includes: Alpha,alpha-trehalose-phosphate synthase [UDP-forming] (EC 2.4.1.15) (Trehalose-6-phosphate synthase); Trehalose-6-phosphate phosphatase (EC 3.1.3.12)]
Q25479	Manduca sexta (Tobacco hawkmoth) (Tobacco hornworm)	9.2584	Bumetanide-sensitive sodium-(potassium)-chloride cotransporter (Na-K-CL symporter)
K1R0X1	Crassostrea gigas (Pacific oyster) (Crassostrea angulata)	9.2147	Uncharacterized protein
Q0VD19	Bos taurus (Bovine)	9.20265	Sphingomyelin phosphodiesterase (EC 3.1.4.12) (Acid sphingomyelinase) (aSMase)
P22845	Xenopus laevis (African clawed frog)	9.16783	Histone H1.0-A (H1-SB) (H1E) (Histone H1(0)-1) (Histone H5B) (XlH5B)
Q9C3Z5	Podospora anserina (Pleurage anserina)	9.14353	60S acidic ribosomal protein P2
Q0V8T0	Canis lupus familiaris (Dog) (Canis familiaris)	9.13118	Contactin-associated protein-like 5 (Cell recognition molecule Caspr5)
Q5I597	Bos taurus (Bovine)	9.12643	Betaine--homocysteine S-methyltransferase 1 (EC 2.1.1.5)
Q00871	Litopenaeus vannamei (Whiteleg shrimp) (Penaeus vannamei)	9.11598	Chymotrypsin BI (EC 3.4.21.1)
Q4R4Y9	Macaca fascicularis (Crab-eating macaque) (Cynomolgus monkey)	9.108	Eukaryotic initiation factor 4A-II (eIF-4A-II) (eIF4A-II) (EC 3.6.4.13) (ATP-dependent RNA helicase eIF4A-2)
P20007	Drosophila melanogaster (Fruit fly)	9.09659	Phosphoenolpyruvate carboxykinase [GTP] (PEPCK) (EC 4.1.1.32)
Q19162	Caenorhabditis elegans	9.06429	60S ribosomal protein L11-2
Q27712	Panulirus argus (Caribbean spiny lobster) (Palinurus argus)	9.04042	Cytochrome P450 2L1 (EC 1.14.14.1) (CYPIIL1)
P58374	Branchiostoma belcheri (Amphioxus)	9.0315	60S ribosomal protein L30
Q64676	Mus musculus (Mouse)	9.01608	2-hydroxyacylsphingosine 1-beta-galactosyltransferase (EC 2.4.1.47) (Ceramide UDP-galactosyltransferase) (Cerebroside synthase) (UDP-galactose-ceramide galactosyltransferase)
P53791	Ovis aries (Sheep)	9.00977	Sodium/glucose cotransporter 1 (Na(+)/glucose cotransporter 1) (High affinity sodium-glucose cotransporter) (Solute carrier family 5 member 1)
Q8IW92	Homo sapiens (Human)	8.99649	Beta-galactosidase-1-like protein 2 (EC 3.2.1.-)
P36956	Homo sapiens (Human)	8.99606	Sterol regulatory element-binding protein 1 (SREBP-1) (Class D basic helix-loop-helix protein 1) (bHLHd1) (Sterol regulatory element-binding transcription factor 1) [Cleaved into: Processed sterol regulatory element-binding protein 1]
Q9QZU7	Rattus norvegicus (Rat)	8.98985	Gamma-butyrobetaine dioxygenase (EC 1.14.11.1) (Gamma-butyrobetaine hydroxylase) (Gamma-BBH) (Gamma-butyrobetaine,2-oxoglutarate dioxygenase)
Q8WQI7	Spodoptera frugiperda (Fall armyworm)	8.98882	60S ribosomal protein L18a
P97675	Rattus norvegicus (Rat)	8.96892	Ectonucleotide pyrophosphatase/phosphodiesterase family member 3 (E-NPP 3) (B10) (Phosphodiesterase I beta) (PD-Ibeta) (Phosphodiesterase I/nucleotide pyrophosphatase 3) (RB13-6 antigen) (CD antigen CD203c) [Includes: Alkaline phosphodiesterase I (EC 3.1.4.1); Nucleotide pyrophosphatase (NPPase) (EC 3.6.1.9) (Nucleotide diphosphatase)]
P36362	Manduca sexta (Tobacco hawkmoth) (Tobacco hornworm)	8.96134	Endochitinase (EC 3.2.1.14)
Q9EQZ5	Cavia porcellus (Guinea pig)	8.94392	Prostaglandin reductase 1 (PRG-1) (EC 1.3.1.-) (15-oxoprostaglandin 13-reductase) (PGR) (EC 1.3.1.48) (NADP-dependent leukotriene B4 12-hydroxydehydrogenase) (12-HD) (LTB4) (EC 1.3.1.74)
O35426	Mus musculus (Mouse)	8.94279	X-box-binding protein 1 (XBP-1) (Tax-responsive element-binding protein 5) (TREB-5) [Cleaved into: X-box-binding protein 1, cytoplasmic form; X-box-binding protein 1, luminal form]
Q5EBG8	Mus musculus (Mouse)	8.93859	Uncharacterized protein C1orf50 homolog
P36178	Litopenaeus vannamei (Whiteleg shrimp) (Penaeus vannamei)	8.92742	Chymotrypsin BII (EC 3.4.21.1)
Q9R0J8	Rattus norvegicus (Rat)	8.90907	Legumain (EC 3.4.22.34) (Asparaginyl endopeptidase) (Protease, cysteine 1)
P00765	Astacus astacus (Noble crayfish) (Astacus fluviatilis)	8.89954	Trypsin-1 (EC 3.4.21.4) (Trypsin I)
P14562	Rattus norvegicus (Rat)	8.89003	Lysosome-associated membrane glycoprotein 1 (LAMP-1) (Lysosome-associated membrane protein 1) (120 kDa lysosomal membrane glycoprotein) (LGP-120) (CD107 antigen-like family member A) (CD antigen CD107a)
Q93113	Anopheles gambiae (African malaria mosquito)	8.88784	Glutathione S-transferase 1, isoform D (EC 2.5.1.18) (EC 4.5.1.1) (AgGst1-alpha) (Aggst1-1) (Aggst1-6) (Aggst2-1) (DDT-dehydrochlorinase) (GST class-theta)
P41366	Gallus gallus (Chicken)	8.86957	Vitelline membrane outer layer protein 1 (VMO-1) (VMO-I) (VMOI)
Q9V5L3	Drosophila melanogaster (Fruit fly)	8.86729	Probable cytochrome P450 49a1 (EC 1.14.-.-) (CYPXLIXA1)
Q5ISC6	Sus scrofa (Pig)	8.83671	Heme-binding protein 1
Q62773	Rattus norvegicus (Rat)	8.83124	Sodium/nucleoside cotransporter 2 (Concentrative nucleoside transporter 2) (CNT 2) (rCNT2) (Na(+)/nucleoside cotransporter 2) (Sodium-coupled nucleoside transporter 2) (Sodium/purine nucleoside cotransporter) (SPNT) (Solute carrier family 28 member 2)
Q7YQK3	Oryctolagus cuniculus (Rabbit)	8.79124	4F2 cell-surface antigen heavy chain (4F2hc) (Solute carrier family 3 member 2) (CD antigen CD98)
O08789	Mus musculus (Mouse)	8.78455	Max-binding protein MNT (Myc antagonist MNT) (Protein ROX)
P46150	Drosophila melanogaster (Fruit fly)	8.78074	Moesin/ezrin/radixin homolog 1 (Ezrin-moesin-radixin 1) (Moesin) (dMoesin) (Protein D17)
P13060	Drosophila melanogaster (Fruit fly)	8.7768	Elongation factor 2 (EF-2)
P40682	Bos taurus (Bovine)	8.76781	V-type proton ATPase subunit S1 (V-ATPase subunit S1) (V-ATPase Ac45 subunit) (V-ATPase S1 accessory protein) (Vacuolar proton pump subunit S1)
Q9D8B1	Mus musculus (Mouse)	8.76154	Androgen-induced gene 1 protein (AIG-1)
Q01842	Drosophila melanogaster (Fruit fly)	8.75322	Ets DNA-binding protein pokkuri (Protein anterior open) (Protein yan)
Q9Y2S2	Homo sapiens (Human)	8.73733	Lambda-crystallin homolog (EC 1.1.1.45) (L-gulonate 3-dehydrogenase) (Gul3DH)
O76757	Anopheles gambiae (African malaria mosquito)	8.73556	Adenosylhomocysteinase (AdoHcyase) (EC 3.3.1.1) (S-adenosyl-L-homocysteine hydrolase)
P0C241	Lithobates catesbeiana (American bullfrog) (Rana catesbeiana)	8.73098	Fatty acid-binding protein, liver (Fatty acid-binding protein 1) (Liver-type fatty acid-binding protein) (L-FABP)
O94564	Schizosaccharomyces pombe (strain 972 / ATCC 24843) (Fission yeast)	8.72507	Zinc-type alcohol dehydrogenase-like protein C1773.06c (EC 1.-.-.-)
Q9CPU4	Mus musculus (Mouse)	8.70803	Microsomal glutathione S-transferase 3 (Microsomal GST-3) (EC 2.5.1.18) (Microsomal GST-III)
Q9DBT9	Mus musculus (Mouse)	8.70644	Dimethylglycine dehydrogenase, mitochondrial (EC 1.5.8.4) (ME2GLYDH)
Q9IA76	Paralichthys olivaceus (Bastard halibut) (Hippoglossus olivaceus)	8.70434	60S ribosomal protein L31
Q5M8F9	Xenopus tropicalis (Western clawed frog) (Silurana tropicalis)	8.69685	Alkylglycerol monooxygenase (EC 1.14.16.5) (Transmembrane protein 195)
Q02252	Homo sapiens (Human)	8.67756	Methylmalonate-semialdehyde dehydrogenase [acylating], mitochondrial (MMSDH) (Malonate-semialdehyde dehydrogenase [acylating]) (EC 1.2.1.18) (EC 1.2.1.27) (Aldehyde dehydrogenase family 6 member A1)
Q9UG63	Homo sapiens (Human)	8.67652	ATP-binding cassette sub-family F member 2 (Iron-inhibited ABC transporter 2)
Q8HXP3	Macaca fascicularis (Crab-eating macaque) (Cynomolgus monkey)	8.67439	Superoxide dismutase [Mn], mitochondrial (EC 1.15.1.1)
Q6UX53	Homo sapiens (Human)	8.67207	Methyltransferase-like protein 7B (EC 2.1.1.-)
P57757	Mus musculus (Mouse)	8.6617	Cystinosin
P28668	Drosophila melanogaster (Fruit fly)	8.655	Bifunctional glutamate/proline--tRNA ligase (Bifunctional aminoacyl-tRNA synthetase) [Includes: Glutamate--tRNA ligase (EC 6.1.1.17) (Glutamyl-tRNA synthetase); Proline--tRNA ligase (EC 6.1.1.15) (Prolyl-tRNA synthetase) (ProRS)]
P0C5E4	Mus musculus (Mouse)	8.65316	Phosphatidylinositol phosphatase PTPRQ (EC 3.1.3.-) (Receptor-type tyrosine-protein phosphatase Q) (PTP-RQ) (R-PTP-Q) (EC 3.1.3.48)
P21894	Bombyx mori (Silk moth)	8.61624	Alanine--tRNA ligase, cytoplasmic (EC 6.1.1.7) (Alanyl-tRNA synthetase) (AlaRS)
Q05825	Drosophila melanogaster (Fruit fly)	8.5966	ATP synthase subunit beta, mitochondrial (EC 3.6.3.14)
Q9WU81	Mus musculus (Mouse)	8.59319	Glucose-6-phosphate exchanger SLC37A2 (Solute carrier family 37 member 2) (cAMP-inducible protein 2)
P00860	Mus musculus (Mouse)	8.58846	Ornithine decarboxylase (ODC) (EC 4.1.1.17)
Q24K02	Bos taurus (Bovine)	8.58834	Insulin-degrading enzyme (EC 3.4.24.56) (Insulin protease) (Insulinase) (Insulysin)
Q3T904	Bos taurus (Bovine)	8.58757	Autophagy-related protein 9A (APG9-like 1) (Autophagy protein 9)
G9JJU2	Procambarus clarkii (Red swamp crayfish)	8.58387	Glutathione peroxidase (PcGPx) (Se-PcGPx) (EC 1.11.1.9)
P81182	Litopenaeus vannamei (Whiteleg shrimp) (Penaeus vannamei)	8.58145	Beta-1,3-glucan-binding protein (BGBP) (Beta-1,3-glucan recognition protein) (BetaGRP) (BetaGBP-HDL) (High density lipoprotein)
O02705	Sus scrofa (Pig)	8.57326	Heat shock protein HSP 90-alpha
Q32KY0	Bos taurus (Bovine)	8.56317	Apolipoprotein D (Apo-D) (ApoD)
Q95RA9	Drosophila melanogaster (Fruit fly)	8.56152	GILT-like protein 1
Q9V427	Drosophila melanogaster (Fruit fly)	8.55169	Innexin inx2 (Innexin-2) (Gap junction protein prp33) (Pas-related protein 33)
Q962T2	Spodoptera frugiperda (Fall armyworm)	8.52313	60S ribosomal protein L28
P04052	Drosophila melanogaster (Fruit fly)	8.5215	DNA-directed RNA polymerase II subunit RPB1 (RNA polymerase II subunit B1) (EC 2.7.7.6) (DNA-directed RNA polymerase III largest subunit)
Q28740	Oryctolagus cuniculus (Rabbit)	8.51674	Basigin (CD antigen CD147)
O61598	Ostertagia ostertagi (Brown stomach worm)	8.51409	60S ribosomal protein L37a
P30837	Homo sapiens (Human)	8.5012	Aldehyde dehydrogenase X, mitochondrial (EC 1.2.1.3) (Aldehyde dehydrogenase 5) (Aldehyde dehydrogenase family 1 member B1)
Q8T674	Dictyostelium discoideum (Slime mold)	8.4842	ABC transporter G family member 20 (ABC transporter ABCG.20)
Q7Z5L0	Homo sapiens (Human)	8.47947	Vitelline membrane outer layer protein 1 homolog
Q26061	Pacifastacus leniusculus (Signal crayfish)	8.47799	Ferritin (EC 1.16.3.1)
Q9NH48	Eriocheir sinensis (Chinese mitten crab)	8.4768	Arginine kinase (AK) (EC 2.7.3.3)
P62979	Homo sapiens (Human)	8.47641	Ubiquitin-40S ribosomal protein S27a (Ubiquitin carboxyl extension protein 80) [Cleaved into: Ubiquitin; 40S ribosomal protein S27a (Small ribosomal subunit protein eS31)]
P36513	Oryctolagus cuniculus (Rabbit)	8.46186	UDP-glucuronosyltransferase 2B14 (UDPGT 2B14) (EC 2.4.1.17) (EGT12)
Q0KIC3	Drosophila melanogaster (Fruit fly)	8.45809	Uncharacterized protein CG43427
P05389	Drosophila melanogaster (Fruit fly)	8.45685	60S acidic ribosomal protein P2 (Acidic ribosomal protein RPA1)
P13255	Rattus norvegicus (Rat)	8.44926	Glycine N-methyltransferase (EC 2.1.1.20) (Folate-binding protein)
Q60HG7	Macaca fascicularis (Crab-eating macaque) (Cynomolgus monkey)	8.43881	Cystathionine gamma-lyase (EC 4.4.1.1) (Cysteine-protein sulfhydrase) (Gamma-cystathionase)
Q4AEI0	Pongo pygmaeus (Bornean orangutan)	8.43783	Glutathione peroxidase 2 (GPx-2) (GSHPx-2) (EC 1.11.1.9) (Glutathione peroxidase-gastrointestinal) (GPx-GI) (GSHPx-GI)
Q9Y383	Homo sapiens (Human)	8.43539	Putative RNA-binding protein Luc7-like 2
P54399	Drosophila melanogaster (Fruit fly)	8.43006	Protein disulfide-isomerase (PDI) (dPDI) (EC 5.3.4.1)
P45953	Rattus norvegicus (Rat)	8.42751	Very long-chain specific acyl-CoA dehydrogenase, mitochondrial (VLCAD) (EC 1.3.8.9)
Q9XYN1	Schistocerca americana (American grasshopper)	8.4268	Innexin inx2 (Innexin-2) (G-Inx2)
Q1HQK8	Aedes aegypti (Yellowfever mosquito) (Culex aegypti)	8.42446	V-type proton ATPase subunit F (V-ATPase subunit F) (V-ATPase 14 kDa subunit) (Vacuolar proton pump subunit F)
Q6QMZ4	Chinchilla lanigera (Long-tailed chinchilla) (Chinchilla villidera)	8.41144	60S ribosomal protein L6
Q00438	Rattus norvegicus (Rat)	8.40367	Polypyrimidine tract-binding protein 1 (PTB) (Heterogeneous nuclear ribonucleoprotein I) (hnRNP I) (Pyrimidine-binding protein) (PYBP)
P49010	Bombyx mori (Silk moth)	8.39928	Chitooligosaccharidolytic beta-N-acetylglucosaminidase (EC 3.2.1.52) (Beta-GlcNAcase) (Beta-N-acetylhexosaminidase) (Beta-hexosaminidase)
Q9DEX3	Clupea harengus (Atlantic herring)	8.3966	Cathepsin D (EC 3.4.23.5)
Q9Z110	Mus musculus (Mouse)	8.3893	Delta-1-pyrroline-5-carboxylate synthase (P5CS) (Aldehyde dehydrogenase family 18 member A1) [Includes: Glutamate 5-kinase (GK) (EC 2.7.2.11) (Gamma-glutamyl kinase); Gamma-glutamyl phosphate reductase (GPR) (EC 1.2.1.41) (Glutamate-5-semialdehyde dehydrogenase) (Glutamyl-gamma-semialdehyde dehydrogenase)]
P41148	Canis lupus familiaris (Dog) (Canis familiaris)	8.37962	Endoplasmin (94 kDa glucose-regulated protein) (GRP-94) (Heat shock protein 90 kDa beta member 1)
Q2PQM1	Glossina morsitans morsitans (Savannah tsetse fly)	8.37683	40S ribosomal protein S6
Q02556	Homo sapiens (Human)	8.37307	Interferon regulatory factor 8 (IRF-8) (Interferon consensus sequence-binding protein) (H-ICSBP) (ICSBP)
B0FWD1	Aedes aegypti (Yellowfever mosquito) (Culex aegypti)	8.37276	Cytochrome c oxidase subunit 3 (EC 1.9.3.1) (Cytochrome c oxidase polypeptide III)
Q62425	Mus musculus (Mouse)	8.37169	Cytochrome c oxidase subunit NDUFA4
Q9VWP4	Drosophila melanogaster (Fruit fly)	8.37097	Probable sulfite oxidase, mitochondrial (EC 1.8.3.1)
Q9XTL9	Drosophila melanogaster (Fruit fly)	8.36882	Glycogen phosphorylase (EC 2.4.1.1)
Q965E2	Psoroptes ovis (Sheep scab mite)	8.36851	Mite group 2 allergen Pso o 2 (Allergen Pso o A) (allergen Pso o 2)
Q32NQ8	Xenopus laevis (African clawed frog)	8.3661	RING finger protein 10
Q05A13	Mus musculus (Mouse)	8.36458	Short-chain dehydrogenase/reductase family 16C member 6 (EC 1.1.1.-)
P07584	Astacus astacus (Noble crayfish) (Astacus fluviatilis)	8.36212	Astacin (EC 3.4.24.21) (Crayfish small molecule proteinase)
Q23978	Drosophila melanogaster (Fruit fly)	8.35114	Myosin-IA (MIA) (Brush border myosin IA) (BBMIA)
K1RB32	Crassostrea gigas (Pacific oyster) (Crassostrea angulata)	8.34945	Uncharacterized protein
Q4R979	Macaca fascicularis (Crab-eating macaque) (Cynomolgus monkey)	8.32615	RNA-binding protein 4 (RNA-binding motif protein 4)
Q9D8V0	Mus musculus (Mouse)	8.32552	Minor histocompatibility antigen H13 (EC 3.4.23.-) (Presenilin-like protein 3) (Signal peptide peptidase)
D3ZAT9	Rattus norvegicus (Rat)	8.32121	Failed axon connections homolog
P04254	Panulirus interruptus (California spiny lobster) (Palinurus interruptus)	8.31836	Hemocyanin A chain
P34595	Caenorhabditis elegans	8.30428	Immunoglobulin domain and leucine-rich repeat-containing protein 2
P49715	Homo sapiens (Human)	8.3015	CCAAT/enhancer-binding protein alpha (C/EBP alpha)
P13418	Cricket paralysis virus (isolate Teleogryllus commodus/Australia/CrPVVIC/1968) (CrPV)	8.29854	Structural polyprotein [Cleaved into: Capsid protein 1 (CP1); Capsid protein 4 (CP4); Capsid protein 2 (CP2); Capsid protein 3 (CP3)]
Q9U620	Callinectes sapidus (Blue crab)	8.29711	Copper-specific metallothionein-2 (CuMT-II)
P30050	Homo sapiens (Human)	8.28636	60S ribosomal protein L12 (Large ribosomal subunit protein uL11)
Q9GV46	Oplophorus gracilirostris (Luminous shrimp)	8.28452	Oplophorus-luciferin 2-monooxygenase non-catalytic subunit
Q8R0W5	Mus musculus (Mouse)	8.27921	Carboxylesterase 4A (EC 3.1.1.-)
Q925Q9	Rattus norvegicus (Rat)	8.26954	SH3 domain-containing kinase-binding protein 1 (Regulator of ubiquitous kinase) (Ruk) (SH3-containing, expressed in tumorigenic astrocytes)
P29877	Periplaneta americana (American cockroach) (Blatta americana)	8.25713	Cytochrome c oxidase subunit 2 (EC 1.9.3.1) (Cytochrome c oxidase polypeptide II)
O42153	Haplochromis nubilus (Blue Victoria mouthbrooder) (Tilapia nubila)	8.23422	Glucose-6-phosphatase (G-6-Pase) (G6Pase) (EC 3.1.3.9)
Q962Q5	Spodoptera frugiperda (Fall armyworm)	8.23278	40S ribosomal protein S25
Q7LL04	Schizosaccharomyces pombe (strain 972 / ATCC 24843) (Fission yeast)	8.21342	UPF0676 protein C1494.01
Q5R7F0	Pongo abelii (Sumatran orangutan) (Pongo pygmaeus abelii)	8.21304	Calcineurin B homologous protein 1 (Calcineurin B-like protein) (Calcium-binding protein CHP) (Calcium-binding protein p22) (EF-hand calcium-binding domain-containing protein p22)
Q01082	Homo sapiens (Human)	8.20221	Spectrin beta chain, non-erythrocytic 1 (Beta-II spectrin) (Fodrin beta chain) (Spectrin, non-erythroid beta chain 1)
P02707	Gallus gallus (Chicken)	8.19764	Hepatic lectin
P00760	Bos taurus (Bovine)	8.19724	Cationic trypsin (EC 3.4.21.4) (Beta-trypsin) [Cleaved into: Alpha-trypsin chain 1; Alpha-trypsin chain 2]
P70705	Rattus norvegicus (Rat)	8.19454	Copper-transporting ATPase 1 (EC 3.6.3.54) (Copper pump 1) (Menkes disease-associated protein homolog)
Q78ZA7	Mus musculus (Mouse)	8.19416	Nucleosome assembly protein 1-like 4
A0N0X6	Bos taurus (Bovine)	8.19346	Leucine-rich repeat neuronal protein 1 (Neuronal leucine-rich repeat protein 1) (NLRR-1)
Q9UQC9	Homo sapiens (Human)	8.18325	Calcium-activated chloride channel regulator 2 (EC 3.4.-.-) (Calcium-activated chloride channel family member 2) (hCLCA2) (Calcium-activated chloride channel protein 3) (CaCC-3) (hCaCC-3) [Cleaved into: Calcium-activated chloride channel regulator 2, 109 kDa form; Calcium-activated chloride channel regulator 2, 35 kDa form]
P48605	Drosophila melanogaster (Fruit fly)	8.183	T-complex protein 1 subunit gamma (TCP-1-gamma) (CCT-gamma)
Q95JF4	Chlorocebus aethiops (Green monkey) (Cercopithecus aethiops)	8.18067	DnaJ homolog subfamily A member 1 (DnaJ protein homolog 2) (DJ-2) (Mydj2)
P49666	Sus scrofa (Pig)	8.18036	60S ribosomal protein L21
Q924U5	Rattus norvegicus (Rat)	8.17045	Dual specificity testis-specific protein kinase 2 (EC 2.7.12.1) (Testicular protein kinase 2)
Q99MD6	Mus musculus (Mouse)	8.15775	Thioredoxin reductase 3 (EC 1.8.1.9) (Thioredoxin and glutathione reductase) (Thioredoxin reductase TR2)
A3KPW9	Danio rerio (Zebrafish) (Brachydanio rerio)	8.15374	Large proline-rich protein BAG6 (BCL2-associated athanogene 6) (HLA-B-associated transcript 3)
D2YVH7	Oxyuranus scutellatus (Coastal taipan)	8.15323	C-type lectin mannose-binding isoform (CTL) (Venom C-type lectin mannose-binding isoform 1)
Q7PCJ9	Sus scrofa (Pig)	8.14535	Diamine acetyltransferase 2 (EC 2.3.1.57) (Polyamine N-acetyltransferase 2) (Spermidine/spermine N(1)-acetyltransferase 2)
Q9VN93	Drosophila melanogaster (Fruit fly)	8.14521	Putative cysteine proteinase CG12163 (EC 3.4.22.-)
K1QYP1	Crassostrea gigas (Pacific oyster) (Crassostrea angulata)	8.13931	Putative RNA-directed DNA polymerase from transposon BS
Q9NR71	Homo sapiens (Human)	8.13474	Neutral ceramidase (N-CDase) (NCDase) (EC 3.5.1.23) (Acylsphingosine deacylase 2) (BCDase) (LCDase) (hCD) (N-acylsphingosine amidohydrolase 2) (Non-lysosomal ceramidase) [Cleaved into: Neutral ceramidase soluble form]
P29845	Drosophila melanogaster (Fruit fly)	8.12188	Heat shock 70 kDa protein cognate 5
Q9W0K4	Drosophila melanogaster (Fruit fly)	8.09253	Protein bric-a-brac 2
P16884	Rattus norvegicus (Rat)	8.08149	Neurofilament heavy polypeptide (NF-H) (200 kDa neurofilament protein) (Neurofilament triplet H protein)
Q9VYS3	Drosophila melanogaster (Fruit fly)	8.07994	Regulator of nonsense transcripts 1 homolog (EC 3.6.4.-)
Q27367	Drosophila melanogaster (Fruit fly)	8.07081	Protein croquemort (d-CD36)
Q92051	Danio rerio (Zebrafish) (Brachydanio rerio)	8.04439	Carbonic anhydrase (EC 4.2.1.1) (Carbonate dehydratase)
Q9V7Y2	Drosophila melanogaster (Fruit fly)	8.03614	Sphingosine-1-phosphate lyase (S1PL) (SP-lyase) (SPL) (EC 4.1.2.27) (Sphingosine-1-phosphate aldolase)
P00637	Oryctolagus cuniculus (Rabbit)	8.03353	Fructose-1,6-bisphosphatase 1 (FBPase 1) (EC 3.1.3.11) (D-fructose-1,6-bisphosphate 1-phosphohydrolase 1) (Liver FBPase)
Q81CK1	Bacillus cereus (strain ATCC 14579 / DSM 31 / JCM 2152 / NBRC 15305 / NCIMB 9373 / NRRL B-3711)	8.03147	Kynurenine formamidase (KFA) (KFase) (EC 3.5.1.9) (Arylformamidase) (N-formylkynurenine formamidase) (FKF)
Q6DFW4	Mus musculus (Mouse)	8.02981	Nucleolar protein 58 (MSSP) (Nucleolar protein 5) (SIK-similar protein)
Q63ZK0	Xenopus laevis (African clawed frog)	8.01938	Serine protease ami (EC 3.4.21.-)
O43451	Homo sapiens (Human)	8.00991	Maltase-glucoamylase, intestinal [Includes: Maltase (EC 3.2.1.20) (Alpha-glucosidase); Glucoamylase (EC 3.2.1.3) (Glucan 1,4-alpha-glucosidase)]
Q9V4N3	Drosophila melanogaster (Fruit fly)	8.00819	Cytochrome b5 (CYTB5)
P40429	Homo sapiens (Human)	8.00735	60S ribosomal protein L13a (23 kDa highly basic protein) (Large ribosomal subunit protein uL13)
A0A0L8HLJ1	Octopus bimaculoides (California two-spotted octopus)	7.99693	Uncharacterized protein
P02463	Mus musculus (Mouse)	7.99637	Collagen alpha-1(IV) chain [Cleaved into: Arresten]
P29341	Mus musculus (Mouse)	7.9833	Polyadenylate-binding protein 1 (PABP-1) (Poly(A)-binding protein 1)
Q2KIA9	Bos taurus (Bovine)	7.98226	Mitochondrial enolase superfamily member 1 (EC 4.2.1.68) (L-fuconate dehydratase)
O97018	Chrysomya rufifacies (Hairy maggot blowfly) (Lucilia rufifacies)	7.97979	Sex-lethal homolog
Q9GRW0	Holotrichia diomphalia (Korean black chafer)	7.97733	Phenoloxidase-activating factor 2 (45 KDa PPAF) (Hd-45) (Prophenoloxidase-activating factor II) (Serine protease-like PPAF-2) [Cleaved into: Phenoloxidase-activating factor 2 light chain; Phenoloxidase-activating factor 2 heavy chain]
A8Y9I2	Galleria mellonella (Greater wax moth)	7.97253	Carotenoid isomerooxygenase (EC 1.13.11.65) (Beta-carotene 15,15'-monooxygenase and retinoid isomerase) (Beta-carotene dioxygenase and retinoid isomerase) (Neither inactivation nor afterpotential mutant B)
Q0Z8U2	Sus scrofa (Pig)	7.96876	40S ribosomal protein S3 (EC 4.2.99.18)
Q9CR35	Mus musculus (Mouse)	7.96623	Chymotrypsinogen B (EC 3.4.21.1) [Cleaved into: Chymotrypsin B chain A; Chymotrypsin B chain B; Chymotrypsin B chain C]
Q91XV4	Mesocricetus auratus (Golden hamster)	7.96191	L-xylulose reductase (XR) (EC 1.1.1.10) (Dicarbonyl/L-xylulose reductase) (Sperm antigen P26h)
Q99PL5	Mus musculus (Mouse)	7.95636	Ribosome-binding protein 1 (Ribosome receptor protein) (RRp) (mRRp)
Q4R4I6	Macaca fascicularis (Crab-eating macaque) (Cynomolgus monkey)	7.93946	Adenylyl cyclase-associated protein 1 (CAP 1)
A1E295	Sus scrofa (Pig)	7.93751	Cathepsin B (EC 3.4.22.1) [Cleaved into: Cathepsin B light chain; Cathepsin B heavy chain]
P35520	Homo sapiens (Human)	7.93272	Cystathionine beta-synthase (EC 4.2.1.22) (Beta-thionase) (Serine sulfhydrase)
P80096	Panulirus interruptus (California spiny lobster) (Palinurus interruptus)	7.92462	Hemocyanin C chain
Q66X93	Rattus norvegicus (Rat)	7.92233	Staphylococcal nuclease domain-containing protein 1 (100 kDa coactivator) (SND p102) (p100 co-activator) (p105 coactivator)
Q7ZWM6	Xenopus laevis (African clawed frog)	7.90986	Obg-like ATPase 1
P82912	Homo sapiens (Human)	7.90902	28S ribosomal protein S11, mitochondrial (MRP-S11) (S11mt) (Cervical cancer proto-oncogene 2 protein) (HCC-2) (Mitochondrial small ribosomal subunit protein uS11m)
Q08B39	Xenopus laevis (African clawed frog)	7.90596	Hydroxyacid-oxoacid transhydrogenase, mitochondrial (HOT) (EC 1.1.99.24) (Alcohol dehydrogenase iron-containing protein 1) (ADHFe1)
Q9W6S5	Xenopus laevis (African clawed frog)	7.90471	Allantoicase (EC 3.5.3.4) (Allantoate amidinohydrolase)
Q8VHC8	Cavia porcellus (Guinea pig)	7.89967	Lysosomal alpha-mannosidase (Laman) (EC 3.2.1.24) (Lysosomal acid alpha-mannosidase) (Mannosidase alpha class 2B member 1) (Mannosidase alpha-B)
Q9QZ08	Mus musculus (Mouse)	7.898	N-acetyl-D-glucosamine kinase (N-acetylglucosamine kinase) (EC 2.7.1.59) (GlcNAc kinase)
Q9H6S3	Homo sapiens (Human)	7.89584	Epidermal growth factor receptor kinase substrate 8-like protein 2 (EPS8-like protein 2) (Epidermal growth factor receptor pathway substrate 8-related protein 2) (EPS8-related protein 2)
Q9NB32	Ochlerotatus triseriatus (Eastern treehole mosquito) (Aedes triseriatus)	7.89205	T-complex protein 1 subunit delta (TCP-1-delta) (CCT-delta)
W4VS99	Trittame loki (Brush-footed trapdoor spider)	7.88951	Neprilysin-1 (EC 3.4.24.-)
Q6MG64	Rattus norvegicus (Rat)	7.8882	von Willebrand factor A domain-containing protein 7 (Protein G7c)
K1QBN8	Crassostrea gigas (Pacific oyster) (Crassostrea angulata)	7.88663	Metalloendopeptidase (EC 3.4.24.-)
P42283	Drosophila melanogaster (Fruit fly)	7.8833	Longitudinals lacking protein, isoform G
Q06730	Homo sapiens (Human)	7.87391	Zinc finger protein 33A (Zinc finger and ZAK-associated protein with KRAB domain) (ZZaPK) (Zinc finger protein 11A) (Zinc finger protein KOX31)
Q964T2	Blattella germanica (German cockroach) (Blatta germanica)	7.87015	Cytochrome P450 9e2 (EC 1.14.-.-) (CYPIXE2)
Q5R6J7	Pongo abelii (Sumatran orangutan) (Pongo pygmaeus abelii)	7.86929	Glycerol-3-phosphate acyltransferase 4 (GPAT4) (EC 2.3.1.15) (1-acylglycerol-3-phosphate O-acyltransferase 6) (1-AGP acyltransferase 6) (1-AGPAT 6) (Acyl-CoA:glycerol-3-phosphate acyltransferase 4) (Lysophosphatidic acid acyltransferase zeta) (LPAAT-zeta)
P79274	Sus scrofa (Pig)	7.85997	Long-chain specific acyl-CoA dehydrogenase, mitochondrial (LCAD) (EC 1.3.8.8)
Q6P5L8	Danio rerio (Zebrafish) (Brachydanio rerio)	7.85983	Hydroxysteroid dehydrogenase-like protein 2 (EC 1.-.-.-)
P70187	Mus musculus (Mouse)	7.82954	Hippocampus abundant transcript 1 protein (Major facilitator superfamily domain-containing 14A)
P00031	Macrobrachium malcolmsonii (Monsoon river-prawn) (Palaemon malcolmsonii)	7.82848	Cytochrome c
Q7ZUB2	Coturnix japonica (Japanese quail) (Coturnix coturnix japonica)	7.82714	40S ribosomal protein S17
F1N5C8	Bos taurus (Bovine)	7.82078	Ectonucleotide pyrophosphatase/phosphodiesterase family member 6 (E-NPP 6) (NPP-6) (EC 3.1.4.-) (EC 3.1.4.38) (Choline-specific glycerophosphodiester phosphodiesterase) (Glycerophosphocholine choline phosphodiesterase) (GPC-Cpde)
Q9R189	Rattus norvegicus (Rat)	7.80953	Protein unc-13 homolog D (Munc13-4)
O05389	Bacillus subtilis (strain 168)	7.80935	Uncharacterized oxidoreductase YrbE (EC 1.-.-.-)
P25286	Rattus norvegicus (Rat)	7.80164	V-type proton ATPase 116 kDa subunit a isoform 1 (V-ATPase 116 kDa isoform a1) (Clathrin-coated vesicle/synaptic vesicle proton pump 116 kDa subunit) (Vacuolar adenosine triphosphatase subunit Ac116) (Vacuolar proton pump subunit 1) (Vacuolar proton translocating ATPase 116 kDa subunit a isoform 1)
Q9CY58	Mus musculus (Mouse)	7.79754	Plasminogen activator inhibitor 1 RNA-binding protein (PAI1 RNA-binding protein 1) (PAI-RBP1) (SERPINE1 mRNA-binding protein 1)
Q3T094	Bos taurus (Bovine)	7.79537	Persulfide dioxygenase ETHE1, mitochondrial (EC 1.13.11.18) (Sulfur dioxygenase ETHE1)
Q7YQM0	Pongo pygmaeus (Bornean orangutan)	7.78497	Rab GDP dissociation inhibitor alpha (Rab GDI alpha) (Guanosine diphosphate dissociation inhibitor 1) (GDI-1)
P17210	Drosophila melanogaster (Fruit fly)	7.77244	Kinesin heavy chain
Q5UEM7	Rattus norvegicus (Rat)	7.77085	Cyclic AMP-responsive element-binding protein 3-like protein 4 (cAMP-responsive element-binding protein 3-like protein 4) (Androgen-induced basic leucine zipper protein) (AIbZIP) [Cleaved into: Processed cyclic AMP-responsive element-binding protein 3-like protein 4]
Q99KI0	Mus musculus (Mouse)	7.75899	Aconitate hydratase, mitochondrial (Aconitase) (EC 4.2.1.3) (Citrate hydro-lyase)
Q4GZT3	Bos taurus (Bovine)	7.74794	Polycystin-2 (Polycystic kidney disease 2 protein homolog) (Transient receptor potential cation channel subfamily P member 2)
P45883	Pelophylax ridibundus (Marsh frog) (Rana ridibunda)	7.74668	Acyl-CoA-binding protein homolog (ACBP) (Diazepam-binding inhibitor homolog) (DBI)
Q8K1N2	Mus musculus (Mouse)	7.73263	Pleckstrin homology-like domain family B member 2 (Protein LL5-beta)
Q55EX9	Dictyostelium discoideum (Slime mold)	7.72789	Putative methyltransferase DDB_G0268948 (EC 2.1.1.-)
K7EIY1	Homo sapiens (Human)	7.72304	Protein FAM32A
P17078	Rattus norvegicus (Rat)	7.7224	60S ribosomal protein L35
P31410	Heliothis virescens (Tobacco budworm moth)	7.71299	V-type proton ATPase subunit B (V-ATPase subunit B) (Vacuolar proton pump subunit B)
Q9U516	Manduca sexta (Tobacco hawkmoth) (Tobacco hornworm)	7.7128	Protein Asterix
Q61810	Mus musculus (Mouse)	7.71275	Latent-transforming growth factor beta-binding protein 3 (LTBP-3)
Q93572	Caenorhabditis elegans	7.71118	60S acidic ribosomal protein P0
Q8K4Z5	Mus musculus (Mouse)	7.70031	Splicing factor 3A subunit 1 (SF3a120)
Q3UG20	Mus musculus (Mouse)	7.69414	Inactive histone-lysine N-methyltransferase 2E (Inactive lysine N-methyltransferase 2E) (Myeloid/lymphoid or mixed-lineage leukemia protein 5 homolog)
Q5RBM6	Pongo abelii (Sumatran orangutan) (Pongo pygmaeus abelii)	7.69173	Beta-ureidopropionase (EC 3.5.1.6) (Beta-alanine synthase) (N-carbamoyl-beta-alanine amidohydrolase)
Q9UBV8	Homo sapiens (Human)	7.69031	Peflin (PEF protein with a long N-terminal hydrophobic domain) (Penta-EF hand domain-containing protein 1)
P50882	Drosophila melanogaster (Fruit fly)	7.68977	60S ribosomal protein L9
Q8IRG6	Drosophila melanogaster (Fruit fly)	7.68525	FACT complex subunit spt16 (Facilitates chromatin transcription complex subunit SPT16) (dSPT16)
A9RA96	Papio anubis (Olive baboon)	7.67277	Serpin B10
P34850	Anopheles gambiae (African malaria mosquito)	7.66927	NADH-ubiquinone oxidoreductase chain 3 (EC 1.6.5.3) (NADH dehydrogenase subunit 3)
Q6PF21	Xenopus laevis (African clawed frog)	7.66419	Methionine--tRNA ligase, cytoplasmic (EC 6.1.1.10) (Methionyl-tRNA synthetase) (MetRS)
Q9I923	Gallus gallus (Chicken)	7.6635	Regucalcin (RC) (Gluconolactonase) (GNL) (EC 3.1.1.17)
P26686	Drosophila melanogaster (Fruit fly)	7.66274	Serine-arginine protein 55 (SRP55) (52 kDa bracketing protein) (B52 protein) (Protein enhancer of deformed)
Q04519	Mus musculus (Mouse)	7.66097	Sphingomyelin phosphodiesterase (EC 3.1.4.12) (Acid sphingomyelinase) (ASMase)
Q99LB7	Mus musculus (Mouse)	7.65777	Sarcosine dehydrogenase, mitochondrial (SarDH) (EC 1.5.8.3)
P42284	Drosophila melanogaster (Fruit fly)	7.65577	Longitudinals lacking protein, isoforms H/M/V
O13085	Oncorhynchus mykiss (Rainbow trout) (Salmo gairdneri)	7.65573	Cytochrome c oxidase subunit 6A, mitochondrial (Cytochrome c oxidase polypeptide VIa)
P43434	Cavia porcellus (Guinea pig)	7.65382	Phospholipase A2 (EC 3.1.1.4) (Group IB phospholipase A2) (Phosphatidylcholine 2-acylhydrolase 1B)
Q9W3C2	Drosophila melanogaster (Fruit fly)	7.65211	Ribosome biogenesis protein NOP53
K7IM66	Nasonia vitripennis (Parasitic wasp)	7.63696	Eukaryotic translation initiation factor 3 subunit D (eIF3d) (Eukaryotic translation initiation factor 3 subunit 7)
Q01405	Mus musculus (Mouse)	7.63626	Protein transport protein Sec23A (SEC23-related protein A)
O95757	Homo sapiens (Human)	7.62854	Heat shock 70 kDa protein 4L (Heat shock 70-related protein APG-1) (Osmotic stress protein 94)
P25867	Drosophila melanogaster (Fruit fly)	7.6216	Ubiquitin-conjugating enzyme E2-17 kDa (EC 2.3.2.23) (E2 ubiquitin-conjugating enzyme D1) (Protein effete) (Ubiquitin carrier protein) (Ubiquitin-protein ligase)
P15170	Homo sapiens (Human)	7.61706	Eukaryotic peptide chain release factor GTP-binding subunit ERF3A (Eukaryotic peptide chain release factor subunit 3a) (eRF3a) (G1 to S phase transition protein 1 homolog)
Q9UFN0	Homo sapiens (Human)	7.61574	Protein NipSnap homolog 3A (NipSnap3A) (Protein NipSnap homolog 4) (NipSnap4) (Target for Salmonella secreted protein C) (TassC)
P91778	Pecten maximus (King scallop) (Pilgrim's clam)	7.61457	Alpha-amylase (EC 3.2.1.1) (1,4-alpha-D-glucan glucanohydrolase)
P57093	Rattus norvegicus (Rat)	7.60887	Phytanoyl-CoA dioxygenase, peroxisomal (EC 1.14.11.18) (Phytanic acid oxidase) (Phytanoyl-CoA alpha-hydroxylase) (PhyH)
Q96KR1	Homo sapiens (Human)	7.60538	Zinc finger RNA-binding protein (hZFR) (M-phase phosphoprotein homolog)
Q60520	Mus musculus (Mouse)	7.60486	Paired amphipathic helix protein Sin3a (Histone deacetylase complex subunit Sin3a) (Transcriptional corepressor Sin3a)
Q92539	Homo sapiens (Human)	7.58909	Phosphatidate phosphatase LPIN2 (EC 3.1.3.4) (Lipin-2)
P47805	Danio rerio (Zebrafish) (Brachydanio rerio)	7.58849	Mid1-interacting protein 1A (Gastrulation-specific protein G12)
Q2KJC9	Bos taurus (Bovine)	7.58694	Alpha-aminoadipic semialdehyde dehydrogenase (Alpha-AASA dehydrogenase) (EC 1.2.1.31) (Aldehyde dehydrogenase family 7 member A1) (EC 1.2.1.3) (Antiquitin-1) (Betaine aldehyde dehydrogenase) (EC 1.2.1.8) (Delta1-piperideine-6-carboxylate dehydrogenase) (P6c dehydrogenase)
P80220	Sus scrofa (Pig)	7.58347	TSC22 domain family protein 3 (DSIP-immunoreactive peptide) (DIP protein) (Delta sleep-inducing peptide immunoreactor) (Glucocorticoid-induced leucine zipper protein)
Q80TL0	Mus musculus (Mouse)	7.56616	Protein phosphatase 1E (EC 3.1.3.16) (Ca(2+)/calmodulin-dependent protein kinase phosphatase N) (CaMKP-N) (CaMKP-nucleus) (CaMKN) (Partner of PIX 1) (Partner of PIX-alpha) (Partner of PIXA)
P25843	Drosophila melanogaster (Fruit fly)	7.56337	Profilin (Protein chickadee)
Q5GH64	Mus musculus (Mouse)	7.56261	XK-related protein 7
Q86IC8	Dictyostelium discoideum (Slime mold)	7.56134	Probable caffeoyl-CoA O-methyltransferase 2 (EC 2.1.1.104) (O-methyltransferase 6)
A5HK05	Rattus norvegicus (Rat)	7.55768	Amyloid protein-binding protein 2 (Amyloid beta precursor protein-binding protein 2) (APP-BP2)
Q9UHQ4	Homo sapiens (Human)	7.5526	B-cell receptor-associated protein 29 (BCR-associated protein 29) (Bap29)
Q8WQG1	Caenorhabditis elegans	7.54946	ER membrane protein complex subunit 7 homolog
P52624	Mus musculus (Mouse)	7.54864	Uridine phosphorylase 1 (UPase 1) (UrdPase 1) (EC 2.4.2.3)
Q6DCH7	Xenopus laevis (African clawed frog)	7.53749	Selenium-binding protein 1-B
Q5XGY1	Xenopus laevis (African clawed frog)	7.53506	Pre-rRNA-processing protein TSR1 homolog
Q9VXK6	Drosophila melanogaster (Fruit fly)	7.53481	Eukaryotic translation initiation factor 5 (eIF-5)
Q9UHB6	Homo sapiens (Human)	7.53063	LIM domain and actin-binding protein 1 (Epithelial protein lost in neoplasm)
Q1LUA8	Danio rerio (Zebrafish) (Brachydanio rerio)	7.53058	Eukaryotic translation initiation factor 3 subunit E-B (eIF3e-B) (Eukaryotic translation initiation factor 3 subunit 6-B)
Q3MI05	Bos taurus (Bovine)	7.52547	Lysosomal protective protein (EC 3.4.16.5) (Cathepsin A) [Cleaved into: Lysosomal protective protein 32 kDa chain; Lysosomal protective protein 20 kDa chain]
P80317	Mus musculus (Mouse)	7.52394	T-complex protein 1 subunit zeta (TCP-1-zeta) (CCT-zeta-1)
Q9DCT2	Mus musculus (Mouse)	7.52063	NADH dehydrogenase [ubiquinone] iron-sulfur protein 3, mitochondrial (EC 1.6.5.3) (EC 1.6.99.3) (Complex I-30kD) (CI-30kD) (NADH-ubiquinone oxidoreductase 30 kDa subunit)
Q8MZR6	Ctenocephalides felis (Cat flea)	7.51792	Juvenile hormone epoxide hydrolase 1 (EC 3.3.2.9) (CfEH1) (Juvenile hormone epoxide hydrolase I) (JHEH I) (Juvenile hormone-specific epoxide hydrolase I)
Q9H5L6	Homo sapiens (Human)	7.50662	DNA transposase THAP9 (EC 2.7.7.-) (THAP domain-containing protein 9) (hTh9)
Q9QYR7	Mus musculus (Mouse)	7.50321	Acyl-coenzyme A thioesterase 3 (Acyl-CoA thioesterase 3) (EC 3.1.2.2) (PTE-Ia) (Peroxisomal acyl-coenzyme A thioester hydrolase 2a) (Peroxisomal long-chain acyl-CoA thioesterase 2)
Q96PZ0	Homo sapiens (Human)	7.49829	Pseudouridylate synthase 7 homolog (EC 5.4.99.-)
Q13501	Homo sapiens (Human)	7.49624	Sequestosome-1 (EBI3-associated protein of 60 kDa) (EBIAP) (p60) (Phosphotyrosine-independent ligand for the Lck SH2 domain of 62 kDa) (Ubiquitin-binding protein p62)
P42696	Homo sapiens (Human)	7.49601	RNA-binding protein 34 (RNA-binding motif protein 34)
P08842	Homo sapiens (Human)	7.49415	Steryl-sulfatase (EC 3.1.6.2) (Arylsulfatase C) (ASC) (Steroid sulfatase) (Steryl-sulfate sulfohydrolase)
P28337	Gallus gallus (Chicken)	7.49305	Aminomethyltransferase, mitochondrial (EC 2.1.2.10) (Glycine cleavage system T protein) (GCVT)
Q8BHH8	Mus musculus (Mouse)	7.49107	Clarin-3 (Transmembrane protein 12)
Q8MSF5	Drosophila melanogaster (Fruit fly)	7.48957	Ribonuclease kappa (RNase K) (RNase kappa) (EC 3.1.-.-)
Q9WUM5	Mus musculus (Mouse)	7.48822	Succinate--CoA ligase [ADP/GDP-forming] subunit alpha, mitochondrial (EC 6.2.1.4) (EC 6.2.1.5) (Succinyl-CoA synthetase subunit alpha) (SCS-alpha)
K1PQC3	Crassostrea gigas (Pacific oyster) (Crassostrea angulata)	7.4792	Uncharacterized protein
Q91822	Xenopus laevis (African clawed frog)	7.47803	Serine/threonine-protein kinase pim-3 (EC 2.7.11.1) (Pim-1)
Q964R1	Blattella germanica (German cockroach) (Blatta germanica)	7.4729	Cytochrome P450 6j1 (EC 1.14.-.-) (CYPVIJ1)
Q5RC46	Pongo abelii (Sumatran orangutan) (Pongo pygmaeus abelii)	7.466	Adenosine deaminase 2 (EC 3.5.4.4) (Cat eye syndrome critical region protein 1)
Q9R0Q6	Mus musculus (Mouse)	7.46585	Actin-related protein 2/3 complex subunit 1A (SOP2-like protein) (Sid 329)
Q9DB60	Mus musculus (Mouse)	7.46518	Prostamide/prostaglandin F synthase (Prostamide/PG F synthase) (Prostamide/PGF synthase) (EC 1.11.1.20)
Q9I8E6	Takifugu rubripes (Japanese pufferfish) (Fugu rubripes)	7.46424	Coatomer subunit gamma-2 (Gamma-2-coat protein) (Gamma-2-COP)
Q6GNI4	Xenopus laevis (African clawed frog)	7.46117	Eukaryotic translation initiation factor 3 subunit K (eIF3k) (Eukaryotic translation initiation factor 3 subunit 12) (eIF-3 p25)
Q7XXL2	Oryza sativa subsp. japonica (Rice)	7.45866	4-coumarate--CoA ligase-like 9 (EC 6.2.1.-)
O15118	Homo sapiens (Human)	7.4528	NPC intracellular cholesterol transporter 1 (Niemann-Pick C1 protein)
P62325	Mus musculus (Mouse)	7.44488	Protein BTG1 (B-cell translocation gene 1 protein)
Q2KJG3	Bos taurus (Bovine)	7.43286	Asparagine--tRNA ligase, cytoplasmic (EC 6.1.1.22) (Asparaginyl-tRNA synthetase) (AsnRS)
P23434	Homo sapiens (Human)	7.42946	Glycine cleavage system H protein, mitochondrial (Lipoic acid-containing protein)
Q9GZE9	Caenorhabditis elegans	7.42875	Lipid droplet localized protein
Q566L7	Xenopus tropicalis (Western clawed frog) (Silurana tropicalis)	7.42738	Protein LSM14 homolog B (Protein FAM61B homolog) (RNA-associated protein 55B) (RAP55B)
Q99437	Homo sapiens (Human)	7.42366	V-type proton ATPase 21 kDa proteolipid subunit (V-ATPase 21 kDa proteolipid subunit) (Vacuolar proton pump 21 kDa proteolipid subunit) (hATPL)
P46436	Ascaris suum (Pig roundworm) (Ascaris lumbricoides)	7.42325	Glutathione S-transferase 1 (EC 2.5.1.18) (GST class-sigma)
Q9W4P5	Drosophila melanogaster (Fruit fly)	7.41815	V-type proton ATPase subunit d 1 (V-ATPase subunit d 1) (V-ATPase 39 kDa subunit) (Vacuolar H+ ATPase subunit AC39-1) (Vacuolar proton pump subunit d 1)
Q642M9	Danio rerio (Zebrafish) (Brachydanio rerio)	7.40781	Trans-1,2-dihydrobenzene-1,2-diol dehydrogenase (EC 1.3.1.20) (D-xylose 1-dehydrogenase) (D-xylose-NADP dehydrogenase) (EC 1.1.1.179) (Dimeric dihydrodiol dehydrogenase)
Q9VT28	Drosophila melanogaster (Fruit fly)	7.40569	Protein furry
Q9VLR5	Drosophila melanogaster (Fruit fly)	7.40389	RNA polymerase II transcriptional coactivator (p11)
P42556	Leishmania tarentolae (Sauroleishmania tarentolae)	7.40172	Pteridine reductase 1 (EC 1.5.1.33) (H region methotrexate resistance protein)
O55234	Mus musculus (Mouse)	7.39454	Proteasome subunit beta type-5 (EC 3.4.25.1) (Macropain epsilon chain) (Multicatalytic endopeptidase complex epsilon chain) (Proteasome chain 6) (Proteasome epsilon chain) (Proteasome subunit X)
Q9IA79	Paralichthys olivaceus (Bastard halibut) (Hippoglossus olivaceus)	7.39297	Probable Bax inhibitor 1 (BI-1) (Testis-enhanced gene transcript protein homolog) (Transmembrane BAX inhibitor motif-containing protein 6)
Q6NYK8	Danio rerio (Zebrafish) (Brachydanio rerio)	7.39159	E3 ubiquitin-protein ligase MARCH5 (EC 2.3.2.27) (Membrane-associated RING finger protein 5) (Membrane-associated RING-CH protein V) (MARCH-V) (RING-type E3 ubiquitin transferase MARCH5)
Q9GQQ0	Drosophila melanogaster (Fruit fly)	7.38172	Protein spinster (Protein benchwarmer) (Protein diphthong)
B4QX46	Drosophila simulans (Fruit fly)	7.3714	Mesencephalic astrocyte-derived neurotrophic factor homolog (MANF/CDNF-like protein)
Q6P7P5	Rattus norvegicus (Rat)	7.37019	Basic leucine zipper and W2 domain-containing protein 1
Q7KRI2	Drosophila melanogaster (Fruit fly)	7.36664	Longitudinals lacking protein-like (Lola-like protein) (Protein Batman)
O02649	Drosophila melanogaster (Fruit fly)	7.36506	60 kDa heat shock protein, mitochondrial (60 kDa chaperonin) (CPN60) (Heat shock protein 60) (HSP-60) (Hsp60) (Mitochondrial matrix protein P1)
P51954	Mus musculus (Mouse)	7.35726	Serine/threonine-protein kinase Nek1 (EC 2.7.11.1) (Never in mitosis A-related kinase 1) (NimA-related protein kinase 1)
Q6P8G1	Xenopus tropicalis (Western clawed frog) (Silurana tropicalis)	7.35357	Interleukin enhancer-binding factor 2 homolog
O76483	Anopheles gambiae (African malaria mosquito)	7.34904	Glutathione S-transferase D7 (EC 2.5.1.18) (Aggst1-7) (GST class-theta) (Gst1-beta)
F1Q8J0	Danio rerio (Zebrafish) (Brachydanio rerio)	7.34042	RNA-binding protein 40 (RNA-binding region-containing protein 3)
Q9V447	Drosophila melanogaster (Fruit fly)	7.33804	Krueppel homolog 2 (Protein Kr-h2)
Q99KQ4	Mus musculus (Mouse)	7.33154	Nicotinamide phosphoribosyltransferase (NAmPRTase) (Nampt) (EC 2.4.2.12) (Pre-B-cell colony-enhancing factor 1 homolog) (PBEF) (Visfatin)
O97463	Drosophila kanekoi (Fruit fly)	7.33045	Glycerol-3-phosphate dehydrogenase [NAD(+)], cytoplasmic (GPD-C) (GPDH-C) (EC 1.1.1.8)
Q9GV27	Bombyx mori (Silk moth)	7.32775	Eukaryotic translation initiation factor 3 subunit H (eIF3h)
Q9P0S9	Homo sapiens (Human)	7.32451	Transmembrane protein 14C
Q5ZJN2	Gallus gallus (Chicken)	7.32244	Ras-related protein Rab-11A
B0BN95	Rattus norvegicus (Rat)	7.32067	Putative nuclease HARBI1 (EC 3.1.-.-) (Harbinger transposase-derived nuclease)
Q7KML2	Drosophila melanogaster (Fruit fly)	7.31605	Probable peroxisomal acyl-coenzyme A oxidase 1 (EC 1.3.3.6)
A6QLU1	Bos taurus (Bovine)	7.31272	Glycerol-3-phosphate dehydrogenase, mitochondrial (GPD-M) (GPDH-M) (EC 1.1.5.3)
A0A0L8HMW3	Octopus bimaculoides (California two-spotted octopus)	7.3044	Uncharacterized protein
Q5M8Y1	Xenopus tropicalis (Western clawed frog) (Silurana tropicalis)	7.30032	Probable signal peptidase complex subunit 2 (EC 3.4.-.-) (Microsomal signal peptidase 25 kDa subunit) (SPase 25 kDa subunit)
Q9U1M2	Drosophila melanogaster (Fruit fly)	7.2995	Transmembrane protein 120 homolog
Q8BU30	Mus musculus (Mouse)	7.29834	Isoleucine--tRNA ligase, cytoplasmic (EC 6.1.1.5) (Isoleucyl-tRNA synthetase) (IRS) (IleRS)
P54363	Drosophila pseudoobscura pseudoobscura (Fruit fly)	7.29096	Adenine phosphoribosyltransferase (APRT) (EC 2.4.2.7)
Q5RAZ9	Pongo abelii (Sumatran orangutan) (Pongo pygmaeus abelii)	7.28807	60S ribosomal protein L36
Q58DS9	Bos taurus (Bovine)	7.28669	Ras-related protein Rab-5C
A9ZSY2	Apis mellifera ligustica (Common honeybee) (Italian honeybee)	7.28418	Facilitated trehalose transporter Tret1 (AmTRET1)
P98158	Rattus norvegicus (Rat)	7.28296	Low-density lipoprotein receptor-related protein 2 (LRP-2) (Glycoprotein 330) (gp330) (Megalin)
Q7QHW5	Anopheles gambiae (African malaria mosquito)	7.2823	Armadillo segment polarity protein
Q62210	Mus musculus (Mouse)	7.28099	Baculoviral IAP repeat-containing protein 2 (EC 2.3.2.27) (Cellular inhibitor of apoptosis 1) (C-IAP1) (Inhibitor of apoptosis protein 2) (mIAP2) (RING-type E3 ubiquitin transferase BIRC2)
P30536	Homo sapiens (Human)	7.28079	Translocator protein (Mitochondrial benzodiazepine receptor) (PKBS) (Peripheral-type benzodiazepine receptor) (PBR)
P81436	Oryctolagus cuniculus (Rabbit)	7.27921	UDP-N-acetylglucosamine--peptide N-acetylglucosaminyltransferase 110 kDa subunit (EC 2.4.1.255) (O-GlcNAc transferase subunit p110) (O-linked N-acetylglucosamine transferase 110 kDa subunit) (OGT)
Q90XG0	Danio rerio (Zebrafish) (Brachydanio rerio)	7.27796	Triosephosphate isomerase B (TIM-B) (EC 5.3.1.1) (Triose-phosphate isomerase B)
Q15139	Homo sapiens (Human)	7.27637	Serine/threonine-protein kinase D1 (EC 2.7.11.13) (Protein kinase C mu type) (Protein kinase D) (nPKC-D1) (nPKC-mu)
P48596	Drosophila melanogaster (Fruit fly)	7.27424	GTP cyclohydrolase 1 (EC 3.5.4.16) (GTP cyclohydrolase I) (GTP-CH-I) (Protein punch)
Q02427	Drosophila melanogaster (Fruit fly)	7.27091	RNA-binding protein 1
Q31696	Anopheles quadriannulatus (Mosquito)	7.26703	NADH-ubiquinone oxidoreductase chain 5 (EC 1.6.5.3) (NADH dehydrogenase subunit 5) (Fragment)
Q5R7A7	Pongo abelii (Sumatran orangutan) (Pongo pygmaeus abelii)	7.25854	Serine/threonine-protein kinase Sgk3 (EC 2.7.11.1) (Serum/glucocorticoid-regulated kinase 3)
Q5NVR2	Pongo abelii (Sumatran orangutan) (Pongo pygmaeus abelii)	7.25266	Malate dehydrogenase, mitochondrial (EC 1.1.1.37)
Q6P861	Xenopus tropicalis (Western clawed frog) (Silurana tropicalis)	7.24801	Serine/threonine-protein phosphatase 4 catalytic subunit (PP4C) (Pp4) (EC 3.1.3.16)
Q66KU2	Xenopus laevis (African clawed frog)	7.2429	Protein transport protein Sec61 subunit gamma
Q6P132	Danio rerio (Zebrafish) (Brachydanio rerio)	7.23779	Tax1-binding protein 1 homolog B
Q24756	Drosophila virilis (Fruit fly)	7.23716	Myosin light chain alkali
Q6AZB8	Danio rerio (Zebrafish) (Brachydanio rerio)	7.23304	Putative nuclease HARBI1 (EC 3.1.-.-) (Harbinger transposase-derived nuclease)
P36872	Drosophila melanogaster (Fruit fly)	7.22983	Protein phosphatase PP2A 55 kDa regulatory subunit (PR55) (Protein phosphatase PP2A regulatory subunit B) (Protein twins)
Q7TNK0	Rattus norvegicus (Rat)	7.22605	Serine incorporator 1 (Tumor differentially expressed protein 1-like) (Tumor differentially expressed protein 2)
Q08169	Apis mellifera (Honeybee)	7.225	Hyaluronidase (Hya) (EC 3.2.1.35) (Allergen Api m II) (Hyaluronoglucosaminidase) (allergen Api m 2)
Q9QUM9	Mus musculus (Mouse)	7.22464	Proteasome subunit alpha type-6 (EC 3.4.25.1) (Macropain iota chain) (Multicatalytic endopeptidase complex iota chain) (Proteasome iota chain)
Q2PQH8	Canis lupus familiaris (Dog) (Canis familiaris)	7.22383	Glycogen debranching enzyme (Glycogen debrancher) [Includes: 4-alpha-glucanotransferase (EC 2.4.1.25) (Oligo-1,4-1,4-glucantransferase); Amylo-alpha-1,6-glucosidase (Amylo-1,6-glucosidase) (EC 3.2.1.33) (Dextrin 6-alpha-D-glucosidase)]
Q23979	Drosophila melanogaster (Fruit fly)	7.22228	Myosin-IB (MIB) (Brush border myosin IB) (BBMIB)
Q6XHI1	Drosophila yakuba (Fruit fly)	7.22079	Thioredoxin-2 (Trx-2)
P35502	Myzus persicae (Green peach aphid) (Aphis persicae)	7.21884	Esterase FE4 (EC 3.1.1.1) (Carboxylic-ester hydrolase)
P15259	Homo sapiens (Human)	7.2179	Phosphoglycerate mutase 2 (EC 5.4.2.11) (EC 5.4.2.4) (BPG-dependent PGAM 2) (Muscle-specific phosphoglycerate mutase) (Phosphoglycerate mutase isozyme M) (PGAM-M)
Q8AVS8	Xenopus laevis (African clawed frog)	7.21629	Leucine-rich repeat-containing protein 59
Q9VWA1	Drosophila melanogaster (Fruit fly)	7.21071	Clathrin light chain (dClc)
Q7Z9I2	Schizosaccharomyces pombe (strain 972 / ATCC 24843) (Fission yeast)	7.20358	Uncharacterized oxidoreductase C663.09c (EC 1.-.-.-)
Q9UKV3	Homo sapiens (Human)	7.20321	Apoptotic chromatin condensation inducer in the nucleus (Acinus)
P0CB82	Pongo pygmaeus (Bornean orangutan)	7.20117	NADH dehydrogenase [ubiquinone] 1 alpha subcomplex subunit 9, mitochondrial (Complex I-39kD) (CI-39kD) (NADH-ubiquinone oxidoreductase 39 kDa subunit)
P00992	Vipera ammodytes ammodytes (Western sand viper)	7.20067	Kunitz-type serine protease inhibitor 3 (Venom basic protease inhibitor 3) (Venom chymotrypsin inhibitor) (cVamChi)
A9X4T1	Bombyx mori (Silk moth)	7.19854	Chromodomain-helicase-DNA-binding protein 1 (CHD-1) (EC 3.6.4.12) (ATP-dependent helicase CHD1)
O60506	Homo sapiens (Human)	7.19568	Heterogeneous nuclear ribonucleoprotein Q (hnRNP Q) (Glycine- and tyrosine-rich RNA-binding protein) (GRY-RBP) (NS1-associated protein 1) (Synaptotagmin-binding, cytoplasmic RNA-interacting protein)
K1RDN8	Crassostrea gigas (Pacific oyster) (Crassostrea angulata)	7.19521	Uncharacterized protein
P22974	Mytilus californianus (California mussel)	7.1854	Sperm-specific protein PHI-2B (PL-II*) (Sperm-specific linker histone H1-like protein)
Q4FZQ0	Xenopus laevis (African clawed frog)	7.18418	Protein YIF1B-B (YIP1-interacting factor homolog B-B)
Q5XIH7	Rattus norvegicus (Rat)	7.179	Prohibitin-2 (B-cell receptor-associated protein BAP37) (BAP-37)
Q6GPQ3	Xenopus laevis (African clawed frog)	7.16825	Major facilitator superfamily domain-containing protein 8
O76054	Homo sapiens (Human)	7.16817	SEC14-like protein 2 (Alpha-tocopherol-associated protein) (TAP) (hTAP) (Squalene transfer protein) (Supernatant protein factor) (SPF)
Q9NRX1	Homo sapiens (Human)	7.16676	RNA-binding protein PNO1
Q6JHU9	Rattus norvegicus (Rat)	7.16092	CREB-binding protein (EC 2.3.1.48)
Q8IQ27	Drosophila melanogaster (Fruit fly)	7.15408	Ubiquitin carboxyl-terminal hydrolase Usp2 (EC 3.4.19.12) (Ubiquitin specific protease 2)
Q9U539	Caenorhabditis elegans	7.14718	Organic cation transporter 1 (CeOCT1)
A0A0L8HU47	Octopus bimaculoides (California two-spotted octopus)	7.14558	Uncharacterized protein
B2D0J5	Apis mellifera (Honeybee)	7.1422	Venom carboxylesterase-6 (EC 3.1.1.1) (allergen Api m 8)
P34082	Drosophila melanogaster (Fruit fly)	7.14187	Fasciclin-2 (Fasciclin II) (FAS II)
Q86SK9	Homo sapiens (Human)	7.13994	Stearoyl-CoA desaturase 5 (EC 1.14.19.1) (Acyl-CoA-desaturase 4) (HSCD5) (Stearoyl-CoA 9-desaturase) (Stearoyl-CoA desaturase 2)
Q6P7Y3	Danio rerio (Zebrafish) (Brachydanio rerio)	7.13945	Pre-mRNA-splicing factor 38B
F1PJP5	Canis lupus familiaris (Dog) (Canis familiaris)	7.13687	Dolichyl-diphosphooligosaccharide--protein glycosyltransferase subunit STT3A (Oligosaccharyl transferase subunit STT3A) (STT3-A) (EC 2.4.99.18)
P48771	Mus musculus (Mouse)	7.13219	Cytochrome c oxidase subunit 7A2, mitochondrial (Cytochrome c oxidase subunit VIIa-liver/heart) (Cytochrome c oxidase subunit VIIa-L)
Q9VMA7	Drosophila melanogaster (Fruit fly)	7.13185	Transport and Golgi organization protein 1
B4PAR6	Drosophila yakuba (Fruit fly)	7.12638	Adenylate kinase (EC 2.7.4.3) (ATP-AMP transphosphorylase) (ATP:AMP phosphotransferase) (Adenylate kinase cytosolic and mitochondrial) (Adenylate monophosphate kinase)
P45886	Bactrocera dorsalis (Oriental fruit fly) (Dacus dorsalis)	7.12538	Actin-3, muscle-specific
Q9D0R4	Mus musculus (Mouse)	7.12155	Probable ATP-dependent RNA helicase DDX56 (EC 3.6.4.13) (ATP-dependent 61 kDa nucleolar RNA helicase) (DEAD box protein 56)
P15651	Rattus norvegicus (Rat)	7.11773	Short-chain specific acyl-CoA dehydrogenase, mitochondrial (SCAD) (EC 1.3.8.1) (Butyryl-CoA dehydrogenase)
Q8SPU8	Bos taurus (Bovine)	7.10687	Dehydrogenase/reductase SDR family member 4 (EC 1.1.1.184) (NADPH-dependent carbonyl reductase/NADP-retinol dehydrogenase) (CR) (PHCR) (NADPH-dependent retinol dehydrogenase/reductase) (NDRD) (Peroxisomal short-chain alcohol dehydrogenase) (PSCD)
Q94518	Drosophila melanogaster (Fruit fly)	7.10527	Nascent polypeptide-associated complex subunit alpha (NAC-alpha) (Alpha-NAC)
Q99MN1	Mus musculus (Mouse)	7.09865	Lysine--tRNA ligase (EC 2.7.7.-) (EC 6.1.1.6) (Lysyl-tRNA synthetase) (LysRS)
Q960V3	Drosophila melanogaster (Fruit fly)	7.09627	Trafficking kinesin-binding protein milt (Protein milton)
Q75N90	Homo sapiens (Human)	7.08656	Fibrillin-3 [Cleaved into: Fibrillin-3 C-terminal peptide]
P14599	Drosophila melanogaster (Fruit fly)	7.08547	Amyloid-beta-like protein
Q3ZC31	Bos taurus (Bovine)	7.08202	5-aminolevulinate synthase, erythroid-specific, mitochondrial (ALAS-E) (EC 2.3.1.37) (5-aminolevulinic acid synthase 2) (Delta-ALA synthase 2) (Delta-aminolevulinate synthase 2)
P53812	Rattus norvegicus (Rat)	7.07644	Phosphatidylinositol transfer protein beta isoform (PI-TP-beta) (PtdIns transfer protein beta) (PtdInsTP beta)
Q9NAM7	Caenorhabditis elegans	7.07511	Phytanoyl-CoA dioxygenase domain-containing protein 1 homolog (EC 1.-.-.-)
Q4R591	Macaca fascicularis (Crab-eating macaque) (Cynomolgus monkey)	7.07127	Glucose-6-phosphate isomerase (GPI) (EC 5.3.1.9) (Autocrine motility factor) (AMF) (Neuroleukin) (NLK) (Phosphoglucose isomerase) (PGI) (Phosphohexose isomerase) (PHI)
Q20591	Caenorhabditis elegans	7.06527	V-type proton ATPase subunit e (V-ATPase subunit e) (Vacuolar proton pump subunit e)
P79896	Sparus aurata (Gilthead sea bream)	7.06275	Alcohol dehydrogenase class-3 (EC 1.1.1.1) (Alcohol dehydrogenase class-III) (Glutathione-dependent formaldehyde dehydrogenase) (FALDH) (FDH) (GSH-FDH) (EC 1.1.1.-) (S-(hydroxymethyl)glutathione dehydrogenase) (EC 1.1.1.284)
Q91V01	Mus musculus (Mouse)	7.06155	Lysophospholipid acyltransferase 5 (LPLAT 5) (EC 2.3.1.-) (1-acylglycerophosphocholine O-acyltransferase) (EC 2.3.1.23) (1-acylglycerophosphoethanolamine O-acyltransferase) (EC 2.3.1.n7) (1-acylglycerophosphoserine O-acyltransferase) (EC 2.3.1.n6) (Lysophosphatidylcholine acyltransferase) (LPCAT) (Lyso-PC acyltransferase) (Lysophosphatidylcholine acyltransferase 3) (Lyso-PC acyltransferase 3) (mL…
Q9VMV6	Drosophila melanogaster (Fruit fly)	7.05997	Thioredoxin reductase-like selenoprotein T homolog CG3887 (EC 1.8.1.9)
P30883	Xenopus laevis (African clawed frog)	7.05673	Tubulin beta-4 chain
P43155	Homo sapiens (Human)	7.05605	Carnitine O-acetyltransferase (Carnitine acetylase) (EC 2.3.1.7) (Carnitine acetyltransferase) (CAT) (CrAT)
Q63150	Rattus norvegicus (Rat)	7.05595	Dihydropyrimidinase (DHP) (DHPase) (EC 3.5.2.2) (Dihydropyrimidine amidohydrolase) (Hydantoinase)
Q6AXL8	Danio rerio (Zebrafish) (Brachydanio rerio)	7.05524	Zinc finger matrin-type protein 5 (U11/U12 small nuclear ribonucleoprotein 20 kDa protein) (U11/U12 snRNP 20 kDa protein)
O95861	Homo sapiens (Human)	7.05493	3'(2'),5'-bisphosphate nucleotidase 1 (EC 3.1.3.7) (Bisphosphate 3'-nucleotidase 1) (PAP-inositol 1,4-phosphatase) (PIP)
Q99PV0	Mus musculus (Mouse)	7.04713	Pre-mRNA-processing-splicing factor 8 (Splicing factor Prp8)
Q5RA31	Pongo abelii (Sumatran orangutan) (Pongo pygmaeus abelii)	7.04564	Mitochondrial import receptor subunit TOM20 homolog (Mitochondrial 20 kDa outer membrane protein) (Outer mitochondrial membrane receptor Tom20)
Q6IMZ0	Rattus norvegicus (Rat)	7.04526	Nuclear factor interleukin-3-regulated protein (E4 promoter-binding protein 4)
Q9JJP9	Rattus norvegicus (Rat)	7.03864	Ubiquilin-1 (Protein linking IAP with cytoskeleton 1) (PLIC-1)
Q9D1E8	Mus musculus (Mouse)	7.03383	1-acyl-sn-glycerol-3-phosphate acyltransferase epsilon (EC 2.3.1.51) (1-acylglycerol-3-phosphate O-acyltransferase 5) (1-AGP acyltransferase 5) (1-AGPAT 5) (Lysophosphatidic acid acyltransferase epsilon) (LPAAT-epsilon)
Q5RA23	Pongo abelii (Sumatran orangutan) (Pongo pygmaeus abelii)	7.03048	Nuclear transcription factor Y subunit gamma (CAAT box DNA-binding protein subunit C) (Nuclear transcription factor Y subunit C) (NF-YC)
Q9BXM7	Homo sapiens (Human)	7.03033	Serine/threonine-protein kinase PINK1, mitochondrial (EC 2.7.11.1) (BRPK) (PTEN-induced putative kinase protein 1)
A1L1G1	Danio rerio (Zebrafish) (Brachydanio rerio)	7.02135	Epithelial splicing regulatory protein 1 (RNA-binding motif protein 35A) (RNA-binding protein 35A)
P67777	Oryctolagus cuniculus (Rabbit)	7.02047	Serine/threonine-protein phosphatase 2A catalytic subunit alpha isoform (PP2A-alpha) (EC 3.1.3.16)
P35705	Bos taurus (Bovine)	7.01902	Thioredoxin-dependent peroxide reductase, mitochondrial (EC 1.11.1.15) (Antioxidant protein 1) (AOP-1) (Peroxiredoxin-3) (Protein SP-22)
Q3T0X5	Bos taurus (Bovine)	7.01654	Proteasome subunit alpha type-1 (EC 3.4.25.1)
O61470	Anopheles gambiae (African malaria mosquito)	7.01204	Probable 26S proteasome non-ATPase regulatory subunit 3 (26S proteasome subunit S3) (26S proteasome regulatory subunit RPN3) (Diphenol oxidase A2 component) (DOX-A2)
Q02356	Rattus norvegicus (Rat)	7.00556	AMP deaminase 2 (EC 3.5.4.6) (AMP deaminase isoform L)
Q9BQE4	Homo sapiens (Human)	7.00532	Selenoprotein S (SelS) (VCP-interacting membrane protein)
Q5VYJ5	Homo sapiens (Human)	7.0051	MAM and LDL-receptor class A domain-containing protein 1
P42586	Mus musculus (Mouse)	7.00379	Homeobox protein Nkx-2.2 (Homeobox protein NK-2 homolog B)
P22464	Drosophila melanogaster (Fruit fly)	7.00196	Annexin B9 (Annexin IX) (Annexin-9)
Q4R3D4	Macaca fascicularis (Crab-eating macaque) (Cynomolgus monkey)	6.99536	Elongation factor 1-delta (EF-1-delta)
P14315	Gallus gallus (Chicken)	6.99493	F-actin-capping protein subunit beta isoforms 1 and 2 (Beta-actinin subunit II) (CapZ 36/32) (CapZ B1 and B2)
Q8TDD1	Homo sapiens (Human)	6.99493	ATP-dependent RNA helicase DDX54 (EC 3.6.4.13) (ATP-dependent RNA helicase DP97) (DEAD box RNA helicase 97 kDa) (DEAD box protein 54)
Q7TNY1	Rattus norvegicus (Rat)	6.99342	BTB/POZ domain-containing adapter for CUL3-mediated RhoA degradation protein 2 (BTB/POZ domain-containing protein TNFAIP1) (Tumor necrosis factor-induced protein 1)
P40320	Drosophila melanogaster (Fruit fly)	6.99141	S-adenosylmethionine synthase (AdoMet synthase) (EC 2.5.1.6) (Methionine adenosyltransferase) (MAT)
Q9N5Y2	Caenorhabditis elegans	6.98968	Probable very-long-chain enoyl-CoA reductase art-1 (EC 1.3.1.93)
Q5BL41	Xenopus tropicalis (Western clawed frog) (Silurana tropicalis)	6.98832	Actin-related protein 2 (Actin-like protein 2)
Q8BJ51	Mus musculus (Mouse)	6.98493	UNC93-like protein MFSD11 (Major facilitator superfamily domain-containing protein 11) (Protein ET)
Q61233	Mus musculus (Mouse)	6.98371	Plastin-2 (65 kDa macrophage protein) (L-plastin) (Lymphocyte cytosolic protein 1) (LCP-1) (pp65)
K1QCH1	Crassostrea gigas (Pacific oyster) (Crassostrea angulata)	6.98221	Putative RNA-directed DNA polymerase from transposon BS
Q9NIV1	Drosophila melanogaster (Fruit fly)	6.97313	Eukaryotic translation initiation factor 2-alpha kinase (EC 2.7.11.1) (PRKR-like endoplasmic reticulum kinase) (DmPEK) (PEK) (PERK)
Q64459	Mus musculus (Mouse)	6.96587	Cytochrome P450 3A11 (EC 1.14.14.1) (CYPIIIA11) (Cytochrome P-450IIIAM1) (Cytochrome P-450UT)
P20618	Homo sapiens (Human)	6.96165	Proteasome subunit beta type-1 (EC 3.4.25.1) (Macropain subunit C5) (Multicatalytic endopeptidase complex subunit C5) (Proteasome component C5) (Proteasome gamma chain)
Q5RCB7	Pongo abelii (Sumatran orangutan) (Pongo pygmaeus abelii)	6.96102	SIN3-HDAC complex-associated factor (Protein FAM60A) (Tera protein homolog)
P21914	Drosophila melanogaster (Fruit fly)	6.95911	Succinate dehydrogenase [ubiquinone] iron-sulfur subunit, mitochondrial (EC 1.3.5.1) (Iron-sulfur subunit of complex II) (Ip)
Q9QUP4	Mus musculus (Mouse)	6.95641	Carbohydrate sulfotransferase 5 (EC 2.8.2.-) (Galactose/N-acetylglucosamine/N-acetylglucosamine 6-O-sulfotransferase 4) (GST4) (Intestinal N-acetylglucosamine-6-O-sulfotransferase) (I-GlcNAc6ST) (Intestinal GlcNAc-6-sulfotransferase) (mIGn6ST) (N-acetylglucosamine 6-O-sulfotransferase 3) (GlcNAc6ST-3) (Gn6st-3)
Q5U300	Rattus norvegicus (Rat)	6.95021	Ubiquitin-like modifier-activating enzyme 1 (EC 6.2.1.45) (Ubiquitin-activating enzyme E1)
Q5U2Q3	Rattus norvegicus (Rat)	6.94963	Ester hydrolase C11orf54 homolog (EC 3.1.-.-)
Q9DBE9	Mus musculus (Mouse)	6.94795	pre-rRNA processing protein FTSJ3 (EC 2.1.1.-) (2'-O-ribose RNA methyltransferase SPB1 homolog) (Protein ftsJ homolog 3) (Putative rRNA methyltransferase 3)
Q9VT04	Drosophila melanogaster (Fruit fly)	6.94739	Proton-coupled amino acid transporter-like protein pathetic
Q6AUV1	Oryza sativa subsp. japonica (Rice)	6.94121	Xanthine dehydrogenase (EC 1.17.1.4)
Q5SRX1	Mus musculus (Mouse)	6.94007	TOM1-like protein 2 (Target of Myb-like protein 2)
Q9NDJ2	Drosophila melanogaster (Fruit fly)	6.92499	Helicase domino (EC 3.6.4.-)
P81139	Cavia porcellus (Guinea pig)	6.92345	Pancreatic lipase-related protein 2 (PL-RP2) (EC 3.1.1.26) (EC 3.1.1.3) (GPL) (Galactolipase)
P0C192	Mus musculus (Mouse)	6.91898	Leucine-rich repeat-containing protein 4B (Netrin-G3 ligand) (NGL-3)
Q0VCC1	Bos taurus (Bovine)	6.91646	PQ-loop repeat-containing protein 1
Q13049	Homo sapiens (Human)	6.91634	E3 ubiquitin-protein ligase TRIM32 (EC 2.3.2.27) (72 kDa Tat-interacting protein) (RING-type E3 ubiquitin transferase TRIM32) (Tripartite motif-containing protein 32) (Zinc finger protein HT2A)
Q32L83	Bos taurus (Bovine)	6.91036	Brain protein I3
Q5XHA2	Xenopus tropicalis (Western clawed frog) (Silurana tropicalis)	6.90978	ER lumen protein-retaining receptor 1 (KDEL endoplasmic reticulum protein retention receptor 1) (KDEL receptor 1)
A5JYX5	Caenorhabditis elegans	6.90948	Protein dhs-3 (Alcohol dehydrogenase dhs-3) (EC 1.1.1.1)
P31404	Bos taurus (Bovine)	6.90481	V-type proton ATPase catalytic subunit A (V-ATPase subunit A) (EC 3.6.3.14) (V-ATPase 69 kDa subunit) (Vacuolar proton pump subunit alpha)
P18431	Drosophila melanogaster (Fruit fly)	6.90101	Protein kinase shaggy (EC 2.7.11.1) (Protein zeste-white 3)
P19367	Homo sapiens (Human)	6.89158	Hexokinase-1 (EC 2.7.1.1) (Brain form hexokinase) (Hexokinase type I) (HK I)
Q62785	Rattus norvegicus (Rat)	6.89099	28 kDa heat- and acid-stable phosphoprotein (PDGF-associated protein) (PAP) (PDGFA-associated protein 1) (PAP1)
Q95028	Drosophila melanogaster (Fruit fly)	6.88815	L-lactate dehydrogenase (LDH) (EC 1.1.1.27)
Q29476	Canis lupus familiaris (Dog) (Canis familiaris)	6.88735	Sulfotransferase 1A1 (ST1A1) (EC 2.8.2.1) (Aryl sulfotransferase) (Phenol sulfotransferase) (Phenol-sulfating phenol sulfotransferase) (P-PST)
Q8IUH3	Homo sapiens (Human)	6.8872	RNA-binding protein 45 (Developmentally-regulated RNA-binding protein 1) (RB-1) (RNA-binding motif protein 45)
A3KCL7	Sus scrofa (Pig)	6.88694	D-aspartate oxidase (DASOX) (DDO) (EC 1.4.3.1)
Q6R7M4	Diploptera punctata (Pacific beetle cockroach)	6.88632	Methyl farnesoate epoxidase (EC 1.14.13.202) (Cytochrome P450 CYP15A1)
Q5ZIG3	Gallus gallus (Chicken)	6.88455	Solute carrier family 25 member 46
Q6P877	Xenopus tropicalis (Western clawed frog) (Silurana tropicalis)	6.88244	Proteasomal ubiquitin receptor ADRM1
Q5REZ5	Pongo abelii (Sumatran orangutan) (Pongo pygmaeus abelii)	6.88101	6-pyruvoyl tetrahydrobiopterin synthase (PTP synthase) (PTPS) (EC 4.2.3.12)
Q9QX47	Mus musculus (Mouse)	6.87429	Protein SON (Negative regulatory element-binding protein) (NRE-binding protein)
K1Q6S8	Crassostrea gigas (Pacific oyster) (Crassostrea angulata)	6.87056	Putative RNA-directed DNA polymerase from transposon BS
Q6GQG3	Xenopus laevis (African clawed frog)	6.86426	cAMP-regulated phosphoprotein 19-B (ARPP-19-B)
Q5RFD3	Pongo abelii (Sumatran orangutan) (Pongo pygmaeus abelii)	6.86152	Proteasome activator complex subunit 3 (Activator of multicatalytic protease subunit 3) (Proteasome activator 28 subunit gamma) (PA28g) (PA28gamma)
Q08DG6	Bos taurus (Bovine)	6.86054	Cytochrome c oxidase assembly protein COX15 homolog
P11024	Bos taurus (Bovine)	6.85704	NAD(P) transhydrogenase, mitochondrial (EC 1.6.1.2) (Nicotinamide nucleotide transhydrogenase) (Pyridine nucleotide transhydrogenase)
Q6NYB7	Rattus norvegicus (Rat)	6.85666	Ras-related protein Rab-1A
A5GFS8	Sus scrofa (Pig)	6.85492	Vesicle-associated membrane protein-associated protein B (VAMP-B) (VAMP-associated protein B) (VAP-B)
Q96HN2	Homo sapiens (Human)	6.85155	Adenosylhomocysteinase 3 (AdoHcyase 3) (EC 3.3.1.1) (IP(3)Rs binding protein released with IP(3) 2) (IRBIT2) (Long-IRBIT) (S-adenosyl-L-homocysteine hydrolase 3) (S-adenosylhomocysteine hydrolase-like protein 2)
Q5DC69	Schistosoma japonicum (Blood fluke)	6.85075	10 kDa heat shock protein, mitochondrial (Hsp10) (10 kDa chaperonin) (Chaperonin 10) (CPN10)
A0A0L8IHN2	Octopus bimaculoides (California two-spotted octopus)	6.84461	Uncharacterized protein
Q9W4M9	Drosophila melanogaster (Fruit fly)	6.83736	tRNA (cytosine(34)-C(5))-methyltransferase (EC 2.1.1.203) (NOP2/Sun domain family member 2 ortholog)
Q6GVM6	Pan troglodytes (Chimpanzee)	6.83713	ATP-dependent RNA helicase DDX3Y (EC 3.6.4.13) (DEAD box protein 3, Y-chromosomal)
P26435	Rattus norvegicus (Rat)	6.8363	Sodium/bile acid cotransporter (Na(+)/bile acid cotransporter) (Na(+)/taurocholate transport protein) (Sodium/taurocholate cotransporting polypeptide) (Solute carrier family 10 member 1)
Q5RFR0	Pongo abelii (Sumatran orangutan) (Pongo pygmaeus abelii)	6.83564	Alpha-tocopherol transfer protein-like
Q90512	Takifugu rubripes (Japanese pufferfish) (Fugu rubripes)	6.83431	Dihydrolipoyllysine-residue succinyltransferase component of 2-oxoglutarate dehydrogenase complex, mitochondrial (EC 2.3.1.61) (2-oxoglutarate dehydrogenase complex component E2) (OGDC-E2) (Dihydrolipoamide succinyltransferase component of 2-oxoglutarate dehydrogenase complex) (E2K) (Fragment)
P22465	Drosophila melanogaster (Fruit fly)	6.82323	Annexin B10 (Annexin X) (Annexin-10)
Q9PW80	Danio rerio (Zebrafish) (Brachydanio rerio)	6.82106	Insulin-like growth factor 2 mRNA-binding protein 3 (IGF2 mRNA-binding protein 3) (IMP-3) (Decapentaplegic and Vg-related 1 RNA-binding protein) (IGF-II mRNA-binding protein 3) (VICKZ family member 3) (Vg1 RNA-binding protein) (Vg1-RBP)
Q9FAW5	Bacillus sp. (strain OY1-2)	6.81363	NADPH azoreductase (EC 1.7.1.6)
Q5ZM74	Gallus gallus (Chicken)	6.80768	RING finger protein 141
Q5RET2	Pongo abelii (Sumatran orangutan) (Pongo pygmaeus abelii)	6.80633	Peptidyl-prolyl cis-trans isomerase FKBP7 (PPIase FKBP7) (EC 5.2.1.8) (FK506-binding protein 7) (FKBP-7) (Rotamase)
P53777	Drosophila melanogaster (Fruit fly)	6.80593	Muscle LIM protein 1
Q6QEJ7	Apis mellifera (Honeybee)	6.80587	Profilin
O76484	Spodoptera frugiperda (Fall armyworm)	6.79897	Casein kinase II subunit alpha (CK II subunit alpha) (EC 2.7.11.1)
Q5RC24	Pongo abelii (Sumatran orangutan) (Pongo pygmaeus abelii)	6.79687	Cytochrome b-c1 complex subunit 7 (Complex III subunit 7) (Complex III subunit VII) (Ubiquinol-cytochrome c reductase complex 14 kDa protein)
P38487	Bacillus sp. (strain B-0618)	6.79503	Creatinase (EC 3.5.3.3) (Creatine amidinohydrolase)
P17789	Drosophila melanogaster (Fruit fly)	6.79386	Protein tramtrack, beta isoform (Repressor protein fushi tarazu) (Tramtrack p69)
Q96MB7	Homo sapiens (Human)	6.79033	Putative nuclease HARBI1 (EC 3.1.-.-) (Harbinger transposase-derived nuclease)
P25439	Drosophila melanogaster (Fruit fly)	6.7791	ATP-dependent helicase brm (EC 3.6.4.12) (Homeotic gene regulator) (Protein brahma)
Q9CQM5	Mus musculus (Mouse)	6.77854	Thioredoxin domain-containing protein 17 (14 kDa thioredoxin-related protein) (TRP14) (Protein 42-9-9) (Thioredoxin-like protein 5)
Q92538	Homo sapiens (Human)	6.77462	Golgi-specific brefeldin A-resistance guanine nucleotide exchange factor 1 (BFA-resistant GEF 1)
Q6PG37	Homo sapiens (Human)	6.76913	Zinc finger protein 790
Q04047	Drosophila melanogaster (Fruit fly)	6.76675	Protein no-on-transient A (Puff-specific protein Bj6)
Q9D8B4	Mus musculus (Mouse)	6.76164	NADH dehydrogenase [ubiquinone] 1 alpha subcomplex subunit 11 (Complex I-B14.7) (CI-B14.7) (NADH-ubiquinone oxidoreductase subunit B14.7)
G1TGF1	Oryctolagus cuniculus (Rabbit)	6.75967	Prostaglandin E synthase 3 (EC 5.3.99.3) (Cytosolic prostaglandin E2 synthase) (cPGES)
Q99ND9	Rattus norvegicus (Rat)	6.75019	RWD domain-containing protein 1 (Small androgen receptor-interacting protein)
P05202	Mus musculus (Mouse)	6.74652	Aspartate aminotransferase, mitochondrial (mAspAT) (EC 2.6.1.1) (EC 2.6.1.7) (Fatty acid-binding protein) (FABP-1) (Glutamate oxaloacetate transaminase 2) (Kynurenine aminotransferase 4) (Kynurenine aminotransferase IV) (Kynurenine--oxoglutarate transaminase 4) (Kynurenine--oxoglutarate transaminase IV) (Plasma membrane-associated fatty acid-binding protein) (FABPpm) (Transaminase A)
P15684	Rattus norvegicus (Rat)	6.74006	Aminopeptidase N (AP-N) (rAPN) (EC 3.4.11.2) (Alanyl aminopeptidase) (Aminopeptidase M) (AP-M) (Kidney Zn peptidase) (KZP) (Microsomal aminopeptidase) (CD antigen CD13)
Q99L28	Mus musculus (Mouse)	6.73675	Probable ribosome biogenesis protein RLP24 (Ribosomal L24 domain-containing protein 1) (Ribosomal protein L24-like)
Q6NXA4	Danio rerio (Zebrafish) (Brachydanio rerio)	6.72777	Interleukin enhancer-binding factor 3 homolog
Q7TQ16	Rattus norvegicus (Rat)	6.72112	Cytochrome b-c1 complex subunit 8 (Complex III subunit 8) (Complex III subunit VIII) (Low molecular mass ubiquinone-binding protein) (Ubiquinol-cytochrome c reductase complex 9.5 kDa protein) (Ubiquinol-cytochrome c reductase complex ubiquinone-binding protein QP-C)
Q8BGD9	Mus musculus (Mouse)	6.71779	Eukaryotic translation initiation factor 4B (eIF-4B)
A0A0L8GCI7	Octopus bimaculoides (California two-spotted octopus)	6.71776	Uncharacterized protein
P15626	Mus musculus (Mouse)	6.71242	Glutathione S-transferase Mu 2 (EC 2.5.1.18) (GST 5-5) (GST class-mu 2) (Glutathione S-transferase pmGT2)
Q3ULF4	Mus musculus (Mouse)	6.71098	Paraplegin (EC 3.4.24.-) (Spastic paraplegia 7 protein)
Q4R4R0	Macaca fascicularis (Crab-eating macaque) (Cynomolgus monkey)	6.70838	26S proteasome regulatory subunit 7 (26S proteasome AAA-ATPase subunit RPT1) (Proteasome 26S subunit ATPase 2)
O88828	Rattus norvegicus (Rat)	6.69866	DNA-directed RNA polymerases I, II, and III subunit RPABC2 (RNA polymerases I, II, and III subunit ABC2) (DNA-directed RNA polymerase II subunit F) (RPB6 homolog)
Q75WS4	Xenopus laevis (African clawed frog)	6.69686	Cryptochrome DASH
P05547	Astacus leptodactylus (Turkish narrow-clawed crayfish) (Pontastacus leptodactylus)	6.68877	Troponin I (TnI)
Q9VZS3	Drosophila melanogaster (Fruit fly)	6.68636	Eukaryotic translation initiation factor eIF1 (Protein translation factor SUI1 homolog)
O35593	Mus musculus (Mouse)	6.68	26S proteasome non-ATPase regulatory subunit 14 (EC 3.4.19.-) (26S proteasome regulatory subunit RPN11) (MAD1)
P09327	Homo sapiens (Human)	6.67682	Villin-1
Q14108	Homo sapiens (Human)	6.67658	Lysosome membrane protein 2 (85 kDa lysosomal membrane sialoglycoprotein) (LGP85) (CD36 antigen-like 2) (Lysosome membrane protein II) (LIMP II) (Scavenger receptor class B member 2) (CD antigen CD36)
A1Z6E0	Drosophila melanogaster (Fruit fly)	6.65165	Protein gustavus
Q9N2R3	Charybdis feriata (Crucifix crab) (Cancer feriatus)	6.65121	Tropomyosin (Allergen Cha f I) (allergen Cha f 1) (Fragment)
P31402	Manduca sexta (Tobacco hawkmoth) (Tobacco hornworm)	6.64921	V-type proton ATPase subunit E (V-ATPase subunit E) (V-ATPase 26 kDa subunit) (Vacuolar proton pump subunit E)
Q5XIU9	Rattus norvegicus (Rat)	6.64774	Membrane-associated progesterone receptor component 2
P46087	Homo sapiens (Human)	6.6384	Probable 28S rRNA (cytosine(4447)-C(5))-methyltransferase (EC 2.1.1.-) (Nucleolar protein 1) (Nucleolar protein 2 homolog) (Proliferating-cell nucleolar antigen p120) (Proliferation-associated nucleolar protein p120)
Q9VYG2	Drosophila melanogaster (Fruit fly)	6.62314	Brahma-associated protein of 60 kDa (BRM-associated protein 60)
Q2TBX5	Bos taurus (Bovine)	6.62126	Translocon-associated protein subunit delta (TRAP-delta) (Signal sequence receptor subunit delta) (SSR-delta)
Q16P20	Aedes aegypti (Yellowfever mosquito) (Culex aegypti)	6.62107	Probable citrate synthase 2, mitochondrial (EC 2.3.3.16)
P48809	Drosophila melanogaster (Fruit fly)	6.61848	Heterogeneous nuclear ribonucleoprotein 27C (Hrb27-C) (HRP48.1) (hnRNP 48)
Q176V0	Aedes aegypti (Yellowfever mosquito) (Culex aegypti)	6.60586	Ubiquitin-fold modifier 1
P08266	Drosophila melanogaster (Fruit fly)	6.59134	DNA-directed RNA polymerase II subunit RPB2 (RNA polymerase II subunit 2) (RNA polymerase II subunit B2) (EC 2.7.7.6) (DNA-directed RNA polymerase II 140 kDa polypeptide)
P10768	Homo sapiens (Human)	6.58723	S-formylglutathione hydrolase (FGH) (EC 3.1.2.12) (Esterase D) (Methylumbelliferyl-acetate deacetylase) (EC 3.1.1.56)
P80303	Homo sapiens (Human)	6.57686	Nucleobindin-2 (DNA-binding protein NEFA) (Gastric cancer antigen Zg4) (Prepronesfatin) [Cleaved into: Nesfatin-1]
Q4R3Y4	Macaca fascicularis (Crab-eating macaque) (Cynomolgus monkey)	6.57575	Long-chain fatty acid transport protein 4 (FATP-4) (Fatty acid transport protein 4) (EC 6.2.1.-) (Solute carrier family 27 member 4)
Q9Z2G6	Mus musculus (Mouse)	6.57497	Protein sel-1 homolog 1 (Suppressor of lin-12-like protein 1) (Sel-1L)
Q8BVY0	Mus musculus (Mouse)	6.571	Ribosomal L1 domain-containing protein 1
Q3ZBV8	Bos taurus (Bovine)	6.5659	Threonine--tRNA ligase, cytoplasmic (EC 6.1.1.3) (Threonyl-tRNA synthetase) (ThrRS)
Q9U5N1	Manduca sexta (Tobacco hawkmoth) (Tobacco hornworm)	6.56215	V-type proton ATPase subunit C (V-ATPase subunit C) (Vacuolar proton pump subunit C)
P30260	Homo sapiens (Human)	6.54213	Cell division cycle protein 27 homolog (Anaphase-promoting complex subunit 3) (APC3) (CDC27 homolog) (CDC27Hs) (H-NUC)
Q6DG03	Danio rerio (Zebrafish) (Brachydanio rerio)	6.54024	Cyclin-D-binding Myb-like transcription factor 1
A0A0L8GTC5	Octopus bimaculoides (California two-spotted octopus)	6.53549	Uncharacterized protein
Q9HBL7	Homo sapiens (Human)	6.53394	Plasminogen receptor (KT) (Plg-R(KT))
Q6S9C8	Chinchilla lanigera (Long-tailed chinchilla) (Chinchilla villidera)	6.53372	Leukotriene A-4 hydrolase (LTA-4 hydrolase) (EC 3.3.2.6) (Leukotriene A(4) hydrolase)
Q6P8E9	Xenopus tropicalis (Western clawed frog) (Silurana tropicalis)	6.52371	NHP2-like protein 1 (High mobility group-like nuclear protein 2 homolog 1) (U4/U6.U5 small nuclear ribonucleoprotein SNU13) (U4/U6.U5 tri-snRNP 15.5 kDa protein)
P45985	Homo sapiens (Human)	6.5218	Dual specificity mitogen-activated protein kinase kinase 4 (MAP kinase kinase 4) (MAPKK 4) (EC 2.7.12.2) (JNK-activating kinase 1) (MAPK/ERK kinase 4) (MEK 4) (SAPK/ERK kinase 1) (SEK1) (Stress-activated protein kinase kinase 1) (SAPK kinase 1) (SAPKK-1) (SAPKK1) (c-Jun N-terminal kinase kinase 1) (JNKK)
Q91YW3	Mus musculus (Mouse)	6.51177	DnaJ homolog subfamily C member 3 (Interferon-induced, double-stranded RNA-activated protein kinase inhibitor) (Protein kinase inhibitor of 58 kDa) (Protein kinase inhibitor p58)
Q9V498	Drosophila melanogaster (Fruit fly)	6.51176	Calsyntenin-1 (Cadherin-102F)
Q9V411	Drosophila melanogaster (Fruit fly)	6.50891	Nucleolar GTP-binding protein 1 (Novel nucleolar protein 1)
A9UL70	Xenopus tropicalis (Western clawed frog) (Silurana tropicalis)	6.50397	DNA repair protein SWI5 homolog (Protein SAE3 homolog)
P55326	Caenorhabditis elegans	6.50125	Uncharacterized protein F13E6.1
Q24740	Drosophila virilis (Fruit fly)	6.49916	Hsp90 co-chaperone Cdc37 (Hsp90 chaperone protein kinase-targeting subunit)
Q173M7	Aedes aegypti (Yellowfever mosquito) (Culex aegypti)	6.49856	Eukaryotic translation initiation factor 3 subunit A (eIF3a) (Eukaryotic translation initiation factor 3 subunit 10)
Q5RBR8	Pongo abelii (Sumatran orangutan) (Pongo pygmaeus abelii)	6.49844	Eukaryotic translation initiation factor 4H (eIF-4H)
B4JGX4	Drosophila grimshawi (Fruit fly) (Idiomyia grimshawi)	6.48632	Eukaryotic translation initiation factor 3 subunit F-1 (eIF3f-1) (Eukaryotic translation initiation factor 3 subunit 5-1)
K1QFH1	Crassostrea gigas (Pacific oyster) (Crassostrea angulata)	6.48247	BTB/POZ domain-containing protein 6
P41374	Drosophila melanogaster (Fruit fly)	6.48041	Eukaryotic translation initiation factor 2 subunit 1 (Eukaryotic translation initiation factor 2 subunit alpha) (eIF-2-alpha)
Q5R8Z8	Pongo abelii (Sumatran orangutan) (Pongo pygmaeus abelii)	6.47047	Ras-related protein Rab-14
P70195	Mus musculus (Mouse)	6.45917	Proteasome subunit beta type-7 (EC 3.4.25.1) (Macropain chain Z) (Multicatalytic endopeptidase complex chain Z) (Proteasome subunit Z)
Q02827	Bos taurus (Bovine)	6.44899	NADH dehydrogenase [ubiquinone] 1 subunit C2 (Complex I-B14.5b) (CI-B14.5b) (NADH-ubiquinone oxidoreductase subunit B14.5b)
Q5E9S4	Bos taurus (Bovine)	6.44531	Ethanolamine-phosphate phospho-lyase (EC 4.2.3.2) (Alanine--glyoxylate aminotransferase 2-like 1)
A0A0L8GSV6	Octopus bimaculoides (California two-spotted octopus)	6.41768	Uncharacterized protein
Q28104	Bos taurus (Bovine)	6.41704	Coatomer subunit epsilon (Epsilon-coat protein) (Epsilon-COP)
Q9U639	Manduca sexta (Tobacco hawkmoth) (Tobacco hornworm)	6.41545	Heat shock 70 kDa protein cognate 4 (Hsc 70-4)
Q7K1V5	Drosophila melanogaster (Fruit fly)	6.39919	Protein jagunal
A0A0L8HJI7	Octopus bimaculoides (California two-spotted octopus)	6.39683	Uncharacterized protein (Fragment)
O17287	Caenorhabditis elegans	6.39422	Mitochondrial import receptor subunit TOM22 homolog
Q8VDJ3	Mus musculus (Mouse)	6.38653	Vigilin (High density lipoprotein-binding protein) (HDL-binding protein)
P14576	Mus musculus (Mouse)	6.38647	Signal recognition particle 54 kDa protein (SRP54)
B0WC46	Culex quinquefasciatus (Southern house mosquito) (Culex pungens)	6.38316	Facilitated trehalose transporter Tret1
P26270	Drosophila melanogaster (Fruit fly)	6.35844	26S proteasome non-ATPase regulatory subunit 7 (26S proteasome regulatory subunit RPN8) (26S proteasome regulatory subunit S12) (Proteasome subunit p39B) (Proteasome subunit p40) (Protein Mov34)
K1RXG3	Crassostrea gigas (Pacific oyster) (Crassostrea angulata)	6.35061	Uncharacterized protein
Q24491	Drosophila melanogaster (Fruit fly)	6.31523	RNA-binding protein Rsf1 (RNA-binding protein Rox21)
B7PRF6	Ixodes scapularis (Black-legged tick) (Deer tick)	6.30883	1,2-dihydroxy-3-keto-5-methylthiopentene dioxygenase (EC 1.13.11.54) (Acireductone dioxygenase (Fe(2+)-requiring)) (ARD) (Fe-ARD)
P56556	Homo sapiens (Human)	6.30681	NADH dehydrogenase [ubiquinone] 1 alpha subcomplex subunit 6 (Complex I-B14) (CI-B14) (LYR motif-containing protein 6) (NADH-ubiquinone oxidoreductase B14 subunit)
Q8BLV3	Mus musculus (Mouse)	6.30398	Sodium/hydrogen exchanger 7 (Na(+)/H(+) exchanger 7) (NHE-7) (Solute carrier family 9 member 7)
Q8CIE6	Mus musculus (Mouse)	6.3038	Coatomer subunit alpha (Alpha-coat protein) (Alpha-COP) [Cleaved into: Xenin (Xenopsin-related peptide); Proxenin]
Q90XD2	Gallus gallus (Chicken)	6.28258	Agmatinase, mitochondrial (EC 3.5.3.11) (Agmatine ureohydrolase) (AUH)
P31009	Drosophila melanogaster (Fruit fly)	6.27945	40S ribosomal protein S2 (Protein strings of pearls)
P34714	Caenorhabditis elegans	6.26796	SPARC (Basement-membrane protein 40) (BM-40) (Osteonectin) (ON) (Secreted protein acidic and rich in cysteine)
P35434	Rattus norvegicus (Rat)	6.22836	ATP synthase subunit delta, mitochondrial (F-ATPase delta subunit)
Q9GPH3	Bombyx mori (Silk moth)	6.14144	Activating transcription factor of chaperone
Q95RI5	Drosophila melanogaster (Fruit fly)	6.13957	Failed axon connections
P36968	Sus scrofa (Pig)	6.12142	Phospholipid hydroperoxide glutathione peroxidase (PHGPx) (EC 1.11.1.12) (Glutathione peroxidase 4) (GPx-4) (GSHPx-4)
P55814	Xenopus laevis (African clawed frog)	6.11064	Ornithine decarboxylase antizyme 1 (ODC-Az)
K1QTN5	Crassostrea gigas (Pacific oyster) (Crassostrea angulata)	6.08999	Collagen alpha-1(XIV) chain
Q8R420	Mus musculus (Mouse)	6.0759	ATP-binding cassette sub-family A member 3
Q3UQ28	Mus musculus (Mouse)	6.0241	Peroxidasin homolog (EC 1.11.1.7)
Q9W6Y0	Oryzias latipes (Japanese rice fish) (Japanese killifish)	6.01291	40S ribosomal protein S30
Q61471	Mus musculus (Mouse)	5.93039	Protein Tob1 (Transducer of erbB-2 1)
A0A0L8HKA6	Octopus bimaculoides (California two-spotted octopus)	5.91384	Uncharacterized protein
P14318	Drosophila melanogaster (Fruit fly)	5.90594	Muscle-specific protein 20
Q04831	Panulirus argus (Caribbean spiny lobster) (Palinurus argus)	5.857	Glutamine synthetase (EC 6.3.1.2) (Glutamate--ammonia ligase)
O97159	Drosophila melanogaster (Fruit fly)	5.66918	Chromodomain-helicase-DNA-binding protein Mi-2 homolog (EC 3.6.4.12) (ATP-dependent helicase Mi-2) (dMi-2)
A1YG61	Pan paniscus (Pygmy chimpanzee) (Bonobo)	5.64668	ETS homologous factor (ETS domain-containing transcription factor)
Q8BHN3	Mus musculus (Mouse)	5.60469	Neutral alpha-glucosidase AB (EC 3.2.1.84) (Alpha-glucosidase 2) (Glucosidase II subunit alpha)
P26779	Bos taurus (Bovine)	5.50772	Prosaposin (Proactivator polypeptide) [Cleaved into: Saposin-A (Protein A); Saposin-B (Cerebroside sulfate activator) (CSAct) (Dispersin) (Sphingolipid activator protein 1) (SAP-1) (Sulfatide/GM1 activator); Saposin-C (A1 activator) (Co-beta-glucosidase) (Glucosylceramidase activator) (Sphingolipid activator protein 2) (SAP-2); Saposin-D (Component C) (Protein C)]
Q26250	Nephrops norvegicus (Norway lobster)	5.46483	V-type proton ATPase 16 kDa proteolipid subunit (V-ATPase 16 kDa proteolipid subunit) (Vacuolar proton pump 16 kDa proteolipid subunit)
A0A0L8H3I8	Octopus bimaculoides (California two-spotted octopus)	5.31518	Uncharacterized protein (Fragment)
Q90YV5	Ictalurus punctatus (Channel catfish) (Silurus punctatus)	5.2365	60S ribosomal protein L13
Q9VA27	Drosophila melanogaster (Fruit fly)	5.22417	Cytochrome P450 4c3 (EC 1.14.-.-) (CYPIVC3)
O44081	Drosophila melanogaster (Fruit fly)	5.17909	H/ACA ribonucleoprotein complex subunit 4 (EC 5.4.99.-) (Nucleolar protein AT band 60B) (Protein minifly)
O42248	Danio rerio (Zebrafish) (Brachydanio rerio)	5.08981	Guanine nucleotide-binding protein subunit beta-2-like 1 (Receptor of activated protein kinase C) (RACK)
P45594	Drosophila melanogaster (Fruit fly)	5.03018	Cofilin/actin-depolymerizing factor homolog (Protein D61) (Protein twinstar)
Q6IN97	Homo sapiens (Human)	5.02267	Putative protein FRMPD2-like (FERM and PDZ domain-containing protein 2 pseudogene 1) (FERM and PDZ domain-containing protein 2B pseudogene) (PDZ domain-containing protein 5A)
Q28619	Oryctolagus cuniculus (Rabbit)	4.94421	Na(+)/H(+) exchange regulatory cofactor NHE-RF1 (NHERF-1) (Ezrin-radixin-moesin-binding phosphoprotein 50) (EBP50) (Regulatory cofactor of Na(+)/H(+) exchanger) (Sodium-hydrogen exchanger regulatory factor 1) (Solute carrier family 9 isoform A3 regulatory factor 1)
A0A0L8FSG3	Octopus bimaculoides (California two-spotted octopus)	4.86295	Uncharacterized protein
A0A0L8FIV2	Octopus bimaculoides (California two-spotted octopus)	4.79665	Uncharacterized protein
Q7QCK2	Anopheles gambiae (African malaria mosquito)	4.68739	Translationally-controlled tumor protein homolog (TCTP)
Q1HPW4	Bombyx mori (Silk moth)	4.57417	Eukaryotic translation initiation factor 3 subunit I (eIF3i)
Q8JZQ9	Mus musculus (Mouse)	4.54201	Eukaryotic translation initiation factor 3 subunit B (eIF3b) (Eukaryotic translation initiation factor 3 subunit 9) (eIF-3-eta) (eIF3 p116)
P49165	Urechis caupo (Innkeeper worm) (Spoonworm)	4.49429	60S ribosomal protein L4 (L1)
P35556	Homo sapiens (Human)	4.36202	Fibrillin-2 [Cleaved into: Fibrillin-2 C-terminal peptide]
P05765	Rattus norvegicus (Rat)	4.29177	40S ribosomal protein S21
A0A0L8GK47	Octopus bimaculoides (California two-spotted octopus)	4.2334	Uncharacterized protein
Q962R9	Spodoptera frugiperda (Fall armyworm)	4.13724	40S ribosomal protein S10
A0A0L8FI29	Octopus bimaculoides (California two-spotted octopus)	4.01275	Uncharacterized protein
Q9VQH2	Drosophila melanogaster (Fruit fly)	3.98779	Dual oxidase (EC 1.11.1.-) (EC 1.6.3.1)
Q9XZ71	Periplaneta americana (American cockroach) (Blatta americana)	3.91161	Troponin T (TnT)
A0A0L8GLB7	Octopus bimaculoides (California two-spotted octopus)	3.91134	Uncharacterized protein
A0A0L8I575	Octopus bimaculoides (California two-spotted octopus)	3.89325	Uncharacterized protein
P04412	Drosophila melanogaster (Fruit fly)	3.86917	Epidermal growth factor receptor (Egfr) (EC 2.7.10.1) (Drosophila relative of ERBB) (Gurken receptor) (Protein torpedo)
A0A0L8I526	Octopus bimaculoides (California two-spotted octopus)	3.72389	Uncharacterized protein
O95466	Homo sapiens (Human)	3.40264	Formin-like protein 1 (CLL-associated antigen KW-13) (Leukocyte formin)
Q14766	Homo sapiens (Human)	3.39348	Latent-transforming growth factor beta-binding protein 1 (LTBP-1) (Transforming growth factor beta-1-binding protein 1) (TGF-beta1-BP-1)
K1PYI7	Crassostrea gigas (Pacific oyster) (Crassostrea angulata)	3.3922	Vitrin
A0A0L8HW95	Octopus bimaculoides (California two-spotted octopus)	3.3476	Uncharacterized protein
D4A1R8	Rattus norvegicus (Rat)	3.32178	Copine-1 (Copine I)
A0A0L8H7J2	Octopus bimaculoides (California two-spotted octopus)	3.25695	Uncharacterized protein
O88279	Rattus norvegicus (Rat)	3.21888	Slit homolog 1 protein (Slit-1) (Multiple epidermal growth factor-like domains protein 4) (Multiple EGF-like domains protein 4)
Q70PU1	Drosophila simulans (Fruit fly)	3.16727	Peptidoglycan-recognition protein SC2 (EC 3.5.1.28)
Q9Z0Z4	Mus musculus (Mouse)	3.0931	Hephaestin (EC 1.-.-.-)
A0A0L8HFE9	Octopus bimaculoides (California two-spotted octopus)	2.97117	Uncharacterized protein
P08582	Homo sapiens (Human)	2.69911	Melanotransferrin (Melanoma-associated antigen p97) (CD antigen CD228)
Q00725	Drosophila melanogaster (Fruit fly)	2.60864	Salivary glue protein Sgs-4
A0A0L8H3R8	Octopus bimaculoides (California two-spotted octopus)	2.36243	Uncharacterized protein
O35449	Mus musculus (Mouse)	2.20038	Proline-rich transmembrane protein 1 (Dispanin subfamily D member 1) (DSPD1) (Synapse differentiation-induced protein 4)
Q9UGM3	Homo sapiens (Human)	2.19957	Deleted in malignant brain tumors 1 protein (Glycoprotein 340) (Gp-340) (Hensin) (Salivary agglutinin) (SAG) (Surfactant pulmonary-associated D-binding protein)
B3WFY8	Caenorhabditis elegans	2.15668	Serine/threonine-protein kinase dyf-5 (EC 2.7.11.1)
O35516	Mus musculus (Mouse)	2.01375	Neurogenic locus notch homolog protein 2 (Notch 2) (Motch B) [Cleaved into: Notch 2 extracellular truncation; Notch 2 intracellular domain]
Q9Y226	Homo sapiens (Human)	1.99766	Solute carrier family 22 member 13 (Organic cation transporter-like 3) (ORCTL-3)
Q9QZE2	Mus musculus (Mouse)	1.91618	Cytokine-dependent hematopoietic cell linker (Mast cell immunoreceptor signal transducer)
A0A0L8HMU2	Octopus bimaculoides (California two-spotted octopus)	1.87571	Uncharacterized protein
A0A0L8FRR2	Octopus bimaculoides (California two-spotted octopus)	1.45885	Uncharacterized protein

## Sheet: RNAseq_DGE_LZvsW_subset_W
List of up-regulated genes present in Wild group from the comparison between LZ and Wild groups at transcriptomic level.
UniProt ID	Organism	FoldChange (log2)	Description
Q9BLC5	Bombyx mori (Silk moth)	-8.18616	Heat shock protein 83 (BmHSP90)
Q9V3G1	Drosophila melanogaster (Fruit fly)	-8.1183	60S ribosomal protein L8
Q9U3U0	Ceratitis capitata (Mediterranean fruit fly) (Tephritis capitata)	-7.39036	60S acidic ribosomal protein P0 (CcP0)
Q9BY77	Homo sapiens (Human)	-7.36521	Polymerase delta-interacting protein 3 (46 kDa DNA polymerase delta interaction protein) (p46) (S6K1 Aly/REF-like target) (SKAR)
P03135	Adeno-associated virus 2 (isolate Srivastava/1982) (AAV-2)	-7.21748	Capsid protein VP1
P02350	Xenopus laevis (African clawed frog)	-7.17025	40S ribosomal protein S3-A (EC 4.2.99.18) (S1A)
K1RAY9	Crassostrea gigas (Pacific oyster) (Crassostrea angulata)	-7.14375	Plasminogen activator inhibitor 1 RNA-binding protein
Q9VZS5	Drosophila melanogaster (Fruit fly)	-7.08032	60S ribosomal protein L28
Q9PTY0	Cyprinus carpio (Common carp)	-6.98963	ATP synthase subunit beta, mitochondrial (EC 3.6.3.14)
Q963B7	Spodoptera frugiperda (Fall armyworm)	-6.97219	60S ribosomal protein L9
A0A0L8IBQ0	Octopus bimaculoides (California two-spotted octopus)	-6.70161	Ribonuclease H1 (RNase H1) (EC 3.1.26.4)
Q962U0	Spodoptera frugiperda (Fall armyworm)	-6.45205	60S ribosomal protein L13a
Q9YI25	Ambystoma tigrinum (Eastern tiger salamander)	-6.15701	Retinoid isomerohydrolase (EC 3.1.1.64) (All-trans-retinyl-palmitate hydrolase) (Meso-zeaxanthin isomerase) (EC 5.3.3.-) (Retinal pigment epithelium-specific 65 kDa protein) (Retinol isomerase)
A0A0L8FU79	Octopus bimaculoides (California two-spotted octopus)	-5.30203	Uncharacterized protein
A0A0L8GXU9	Octopus bimaculoides (California two-spotted octopus)	-4.11423	Uncharacterized protein
P15989	Gallus gallus (Chicken)	-3.77124	Collagen alpha-3(VI) chain
Q9WV25	Rattus norvegicus (Rat)	-3.74964	Poly(U)-binding-splicing factor PUF60 (60 kDa poly(U)-binding-splicing factor) (RNA-binding protein Siah-BP) (Siah-binding protein 1)
A0A0L8HL33	Octopus bimaculoides (California two-spotted octopus)	-3.63242	Uncharacterized protein (Fragment)
A2VE29	Bos taurus (Bovine)	-3.21406	Inter-alpha-trypsin inhibitor heavy chain H5 (ITI heavy chain H5) (ITI-HC5) (Inter-alpha-inhibitor heavy chain 5)
Q96PB7	Homo sapiens (Human)	-2.7679	Noelin-3 (Olfactomedin-3) (Optimedin)
Q868Z9	Drosophila melanogaster (Fruit fly)	-2.58615	Papilin
Q8R5M3	Rattus norvegicus (Rat)	-2.50624	Leucine-rich repeat-containing protein 15 (Leucine-rich repeat protein induced by amyloid-beta) (rLib)
P43147	Vibrio anguillarum (Listonella anguillarum)	-2.49691	Virulence metalloprotease (EC 3.4.24.-) (Vibriolysin)
Q29486	Felis catus (Cat) (Felis silvestris catus)	-2.1869	Alkaline phosphatase, tissue-nonspecific isozyme (AP-TNAP) (TNSALP) (EC 3.1.3.1) (Alkaline phosphatase liver/bone/kidney isozyme)
Q20191	Caenorhabditis elegans	-2.1562	Zinc metalloproteinase nas-13 (EC 3.4.24.-) (Nematode astacin 13)
Q9R0S3	Mus musculus (Mouse)	-2.15141	Matrix metalloproteinase-17 (MMP-17) (EC 3.4.24.-) (Membrane-type matrix metalloproteinase 4) (MT-MMP 4) (MTMMP4) (Membrane-type-4 matrix metalloproteinase) (MT4-MMP) (MT4MMP)
A2EYC4	Trichomonas vaginalis	-2.10541	Probable beta-eliminating lyase (EC 4.1.99.-)
P11939	Gallus gallus (Chicken)	-2.09789	Proto-oncogene c-Fos (Cellular oncogene fos)
P02461	Homo sapiens (Human)	-1.98526	Collagen alpha-1(III) chain
P02466	Rattus norvegicus (Rat)	-1.86727	Collagen alpha-2(I) chain (Alpha-2 type I collagen)
Q51330	Oxalobacter formigenes	-1.73681	Oxalate:formate antiporter (OFA) (Oxalate:formate antiport protein) (Oxalate:formate exchange protein)
Q02962	Homo sapiens (Human)	-1.67215	Paired box protein Pax-2
Q60648	Mus musculus (Mouse)	-1.62098	Ganglioside GM2 activator (Cerebroside sulfate activator protein) (GM2-AP) (Sphingolipid activator protein 3) (SAP-3)
