# Supplementary material for: Global impact of diet and temperature over aquaculture of Octopus vulgaris paralarvae from a transcriptomic approach
Source: Sci Rep. 2019 Jul 16;9:10312. doi: 10.1038/s41598-019-46492-2 (PMC6635378; doi:10.1038/s41598-019-46492-2)
Supplement: Supplementary file 2 — Dataset S2 [file 41598_2019_46492_MOESM2_ESM.xlsx]

## Sheet: Supplementary Table S2
Title:	Global impact of diet and temperature over aquaculture of Octopus vulgaris paralarvae from a transcriptomic approach
Author list:	García-Fernández, P., Prado-Alvarez, M., Nande, M., García de la serrana, D., Perales-Raya, C., Almansa, E., Varó, I., Gestal, C.
Supplementary Table S2
This file contains the complete report of GO analysis, each pair of tabs correspond to one comparison.

## Sheet: RNAseq_GO_LAvsLZ_subset_LA
List of over-represented GO present in LA group from the comparison between LA and LZ groups at transcriptomic level.
# rank	GO ID	GO term	Annotated	Significant	Expected	P-val (Fisher test)	List of genes (UniProt accession)
1	GO:0090189	regulation of branching involved in uret...	10	1	0.01	0.013	Q02962
2	GO:1900016	negative regulation of cytokine producti...	10	1	0.01	0.013	P51910
3	GO:0022611	dormancy process	10	1	0.01	0.013	Q865F7
4	GO:0071637	regulation of monocyte chemotactic prote...	10	1	0.01	0.013	P51910
5	GO:0014012	peripheral nervous system axon regenerat...	10	1	0.01	0.013	P51910
6	GO:0043050	pharyngeal pumping	10	1	0.01	0.013	P55113
7	GO:0072176	nephric duct development	10	1	0.01	0.013	Q02962
8	GO:0060231	mesenchymal to epithelial transition	11	1	0.01	0.015	Q02962
9	GO:0090185	negative regulation of kidney developmen...	11	1	0.01	0.015	Q02962
10	GO:0001710	mesodermal cell fate commitment	11	1	0.01	0.015	Q02962
11	GO:0061213	positive regulation of mesonephros devel...	11	1	0.01	0.015	Q02962
12	GO:0072243	metanephric nephron epithelium developme...	11	1	0.01	0.015	Q02962
13	GO:0035871	protein K11-linked deubiquitination	11	1	0.01	0.015	Q96JH7
14	GO:0033567	DNA replication, Okazaki fragment proces...	11	1	0.01	0.015	O60930
15	GO:2000404	regulation of T cell migration	11	1	0.01	0.015	P51910
16	GO:0048799	animal organ maturation	11	1	0.01	0.015	Q02962
17	GO:0072170	metanephric tubule development	11	1	0.01	0.015	Q02962
18	GO:0090192	regulation of glomerulus development	12	1	0.02	0.016	Q02962
19	GO:1904748	regulation of apoptotic process involved...	12	1	0.02	0.016	Q02962
20	GO:0048308	organelle inheritance	12	1	0.02	0.016	Q96JH7
21	GO:0019835	cytolysis	12	1	0.02	0.016	Q02962
22	GO:0051187	cofactor catabolic process	12	1	0.02	0.016	P14791
23	GO:0050746	regulation of lipoprotein metabolic proc...	13	1	0.02	0.017	P51910
24	GO:0072224	metanephric glomerulus development	13	1	0.02	0.017	Q02962
25	GO:0072075	metanephric mesenchyme development	13	1	0.02	0.017	Q02962
26	GO:0072273	metanephric nephron morphogenesis	14	1	0.02	0.019	Q02962
27	GO:0072215	regulation of metanephros development	14	1	0.02	0.019	Q02962
28	GO:0010092	specification of animal organ identity	15	1	0.02	0.02	Q02962
29	GO:0010642	negative regulation of platelet-derived ...	15	1	0.02	0.02	P51910
30	GO:0046479	glycosphingolipid catabolic process	15	1	0.02	0.02	A0A0L8FK70
31	GO:0051895	negative regulation of focal adhesion as...	16	1	0.02	0.021	P51910
32	GO:0048662	negative regulation of smooth muscle cel...	16	1	0.02	0.021	P51910
33	GO:0072202	cell differentiation involved in metanep...	16	1	0.02	0.021	Q02962
34	GO:0046514	ceramide catabolic process	17	1	0.02	0.023	A0A0L8FK70
35	GO:0060561	apoptotic process involved in morphogene...	17	1	0.02	0.023	Q02962
36	GO:0032801	receptor catabolic process	17	1	0.02	0.023	Q95M12
37	GO:0048596	embryonic camera-type eye morphogenesis	17	1	0.02	0.023	Q02962
38	GO:1905332	positive regulation of morphogenesis of ...	19	1	0.03	0.025	Q02962
39	GO:0090102	cochlea development	20	1	0.03	0.027	Q02962
40	GO:0050482	arachidonic acid secretion	21	1	0.03	0.028	C1JAR9
41	GO:0002686	negative regulation of leukocyte migrati...	22	1	0.03	0.029	P51910
42	GO:0030858	positive regulation of epithelial cell d...	23	1	0.03	0.031	Q02962
43	GO:0000302	response to reactive oxygen species	149	2	0.2	0.031	P51910|Q02962
44	GO:0045599	negative regulation of fat cell differen...	24	1	0.03	0.032	Q8BGC4
45	GO:0048793	pronephros development	25	1	0.03	0.033	Q02962
46	GO:0051248	negative regulation of protein metabolic...	747	2	1.01	0.036	P51910|Q02962
47	GO:0071108	protein K48-linked deubiquitination	27	1	0.04	0.036	Q96JH7
48	GO:2000036	regulation of stem cell population maint...	27	1	0.04	0.036	Q02962
49	GO:0071300	cellular response to retinoic acid	28	1	0.04	0.037	Q02962
50	GO:0048854	brain morphogenesis	28	1	0.04	0.037	Q02962
51	GO:0021545	cranial nerve development	28	1	0.04	0.037	Q02962
52	GO:0035850	epithelial cell differentiation involved...	31	1	0.04	0.041	Q02962
53	GO:0007568	aging	251	2	0.34	0.045	P51910|Q02962
54	GO:0030431	sleep	36	1	0.05	0.048	Q865F7
55	GO:0030574	collagen catabolic process	37	1	0.05	0.049	P00771
56	GO:1901185	negative regulation of ERBB signaling pa...	37	1	0.05	0.049	Q95M12

## Sheet: RNAseq_GO_LAvsLZ_subset_LZ
List of over-represented GO present in LZ group from the comparison between LA and LZ groups at transcriptomic level.
# rank	GO ID	GO term	Annotated	Significant	Expected	P-val (Fisher test)	List of genes (UniProt accession)
1	GO:0006412	translation	1022	87	32.31	4e-15	A1XQU3|O43432|O60506|O61598|O96647|P05389|P05765|P13060|P15170|P17078|P18101|P21894|P23403|P28668|P30050|P31009|P34595|P40429|P41115|P48855|P49165|P49393|P49666|P50882|P55833|P58374|P62083|P62250|P62832|P62845|P62856|P62979|P67985|P82912|Q00438|Q05752|Q08473|Q0Z8U2|Q14978|Q19162|Q1LUA8|Q2KJG3|Q2PQM1|Q2TBQ5|Q3ZBV8|Q4GXG7|Q4QRJ7|Q4R979|Q566L7|Q56K03|Q5R7J9|Q5R8K6|Q5RAZ9|Q61471|Q66H61|Q6EV04|Q6GNI4|…
2	GO:0015991	ATP hydrolysis coupled proton transport	37	10	1.17	1.5e-07	P25286|P31402|P31404|P31410|P40682|Q1HQK8|Q20591|Q26250|Q99437|Q9W4P5
3	GO:0002181	cytoplasmic translation	139	18	4.39	1.5e-07	P05389|P05765|P15170|P18101|P31009|P40429|P50882|P62083|P62856|P67985|Q0Z8U2|Q4R979|Q56K03|Q86FP7|Q8BGD9|Q99ND9|Q9VH69|Q9VXX8
4	GO:0051603	proteolysis involved in cellular protein...	723	39	22.85	8.2e-06	A1E295|A3KPW9|O35426|O35593|O55234|P18101|P18431|P20618|P25787|P25867|P30260|P41148|P49715|P62083|P62832|P62979|P70195|Q13049|Q13501|Q24K02|Q3MI05|Q4R4R0|Q5RFD3|Q5U300|Q60692|Q62210|Q6P877|Q7TNY1|Q8IQ27|Q91YW3|Q95029|Q9BQE4|Q9BXM7|Q9D8V0|Q9JJP9|Q9QUM9|Q9R0J8|Q9VN93|Q9Z2G6
5	GO:0048808	male genitalia morphogenesis	11	4	0.35	0.00027	P34082|Q01295|Q23978|Q23979
6	GO:0072595	maintenance of protein localization in o...	28	5	0.89	0.0003	O46043|P19367|P30536|Q5XHA2|Q9BXM7
7	GO:0007560	imaginal disc morphogenesis	148	14	4.68	0.00031	A1Z6E0|P25439|P25843|P34082|P42283|P42284|P45594|P46150|P48148|Q23978|Q23979|Q9VT04|Q9VT28|Q9W0K4
8	GO:0006094	gluconeogenesis	63	10	1.99	0.00059	A6QLU1|O42153|P00637|P13255|P15259|P20007|P81436|Q4R591|Q90XG0|Q9BQE4
9	GO:0030718	germ-line stem cell population maintenan...	34	6	1.07	0.00065	O46043|P25843|P25867|Q6JHU9|Q9NDJ2|Q9V427
10	GO:0007586	digestion	80	8	2.53	0.00097	A0A0R4IVV0|O43451|P00760|P00765|P35951|Q8CIE6|Q95029|Q9CR35
11	GO:0000381	regulation of alternative mRNA splicing,...	67	8	2.12	0.0012	P70501|Q00438|Q02427|Q08473|Q4R979|Q8K4Z5|Q8R081|Q9NDJ2
12	GO:0048813	dendrite morphogenesis	167	12	5.28	0.00267	P17210|P25439|P37276|P42283|P42284|P48148|P70705|Q01295|Q90694|Q9NDJ2|Q9VT04|Q9VT28
13	GO:0055114	oxidation-reduction process	609	34	19.25	0.00272	B0FWD1|P00428|P0CB82|P11024|P13255|P15259|P15651|P19367|P21914|P30837|P34838|P34850|P43155|P45953|P46436|P54385|P56556|P57093|P62979|Q05752|Q0MQJ4|Q2PQH8|Q32KY0|Q4R4E0|Q5NVR2|Q7TQ16|Q95RA9|Q99KI0|Q9BQE4|Q9BXM7|Q9D8B4|Q9DCT2|Q9WU81|Q9XTL9
14	GO:0046113	nucleobase catabolic process	15	4	0.47	0.00291	Q02252|Q63150|Q6AUV1|Q8CHR6
15	GO:0006072	glycerol-3-phosphate metabolic process	10	3	0.32	0.00319	A6QLU1|O97463|Q9WU81
16	GO:0045476	nurse cell apoptotic process	10	3	0.32	0.00319	P42283|P42284|Q9GQQ0
17	GO:0008363	larval chitin-based cuticle development	10	3	0.32	0.00319	P18431|P48596|Q9W092
18	GO:0036295	cellular response to increased oxygen le...	10	3	0.32	0.00319	P31404|P40682|Q9W4P5
19	GO:0042769	DNA damage response, detection of DNA da...	20	4	0.63	0.0032	P51954|P62979|P82912|Q0Z8U2
20	GO:0007484	imaginal disc-derived genitalia developm...	11	3	0.35	0.00429	P34082|Q23978|Q23979
21	GO:0006729	tetrahydrobiopterin biosynthetic process	11	3	0.35	0.00429	P42556|P48596|Q5REZ5
22	GO:0006734	NADH metabolic process	22	4	0.7	0.00459	P15259|P19367|P54385|Q9WU81
23	GO:0008406	gonad development	161	7	5.09	0.00463	P42283|P42284|P45594|P98158|Q01842|Q05856|Q9W0K4
24	GO:0047497	mitochondrion transport along microtubul...	12	3	0.38	0.00558	P17210|P37276|Q960V3
25	GO:0042052	rhabdomere development	12	3	0.38	0.00558	P45594|P46150|Q9VT28
26	GO:0070813	hydrogen sulfide metabolic process	12	3	0.38	0.00558	P35520|Q3T094|Q60HG7
27	GO:1904667	negative regulation of ubiquitin protein...	30	6	0.95	0.00567	P20618|P25787|P30260|P62083|P62832|P62979
28	GO:0061136	regulation of proteasomal protein catabo...	142	9	4.49	0.00701	A3KPW9|O35426|O35593|P18431|P49715|Q5RFD3|Q8IQ27|Q9BXM7|Q9JJP9
29	GO:0010591	regulation of lamellipodium assembly	29	5	0.92	0.00703	P14315|P42768|P45594|P70705|Q90694
30	GO:0000184	nuclear-transcribed mRNA catabolic proce...	71	7	2.24	0.00703	P15170|P29341|P30050|P40429|P62979|Q08473|Q9VYS3
31	GO:0009071	serine family amino acid catabolic proce...	13	3	0.41	0.00709	P23434|P28337|P35520
32	GO:0031065	positive regulation of histone deacetyla...	13	3	0.41	0.00709	P36956|Q15139|Q9BXM7
33	GO:0034599	cellular response to oxidative stress	196	12	6.2	0.00814	O35426|P19804|P54399|P70705|Q0Z8U2|Q15139|Q26365|Q60520|Q99ND9|Q9BQE4|Q9BXM7|Q9JJP9
34	GO:0071346	cellular response to interferon-gamma	40	5	1.26	0.00818	O60506|P40429|P42768|Q02556|Q90694
35	GO:0051436	negative regulation of ubiquitin-protein...	26	4	0.82	0.00849	P20618|P25787|P30260|P62979
36	GO:0051437	positive regulation of ubiquitin-protein...	26	4	0.82	0.00849	P20618|P25787|P30260|P62979
37	GO:0000915	actomyosin contractile ring assembly	14	3	0.44	0.00881	P25843|P45594|P48148
38	GO:0006577	amino-acid betaine metabolic process	30	5	0.95	0.00928	P43155|Q2KJC9|Q5I597|Q9DBT9|Q9QZU7
39	GO:0010952	positive regulation of peptidase activit...	82	3	2.59	0.00941	Q0Z8U2|Q99MN1|Q9BXM7
40	GO:0045669	positive regulation of osteoblast differ...	27	4	0.85	0.00972	P35556|P40682|P49715|Q15139
41	GO:0051092	positive regulation of NF-kappaB transcr...	59	6	1.87	0.01059	P62979|Q0Z8U2|Q13049|Q15139|Q60HG7|Q9QUM9
42	GO:0006783	heme biosynthetic process	32	4	1.01	0.01073	P30536|Q08DG6|Q3ZC31|Q9P0S9
43	GO:0032570	response to progesterone	15	3	0.47	0.01076	P30536|P36956|P42586
44	GO:0044719	regulation of imaginal disc-derived wing...	15	3	0.47	0.01076	P42283|P42284|Q9VT04
45	GO:0048102	autophagic cell death	15	3	0.47	0.01076	P14562|Q01295|Q27367
46	GO:0050715	positive regulation of cytokine secretio...	28	4	0.89	0.01107	O35426|P19367|Q01082|Q99MN1
47	GO:0031145	anaphase-promoting complex-dependent cat...	43	5	1.36	0.01108	P20618|P25787|P25867|P30260|P62979
48	GO:0008340	determination of adult lifespan	61	6	1.93	0.01238	P40320|Q01842|Q24K02|Q26365|Q9U539|Q9XTL9
49	GO:0016322	neuron remodeling	29	4	0.92	0.01252	P25843|P25867|P34082|P37276
50	GO:0006111	regulation of gluconeogenesis	29	4	0.92	0.01252	P00637|P13255|P81436|Q9BQE4
51	GO:0007310	oocyte dorsal/ventral axis specification	16	3	0.51	0.01294	P17210|P37276|Q960V3
52	GO:0048311	mitochondrion distribution	16	3	0.51	0.01294	P17210|P37276|Q960V3
53	GO:0042632	cholesterol homeostasis	45	5	1.42	0.01336	O15118|O35426|P35951|Q02356|Q5VYJ5
54	GO:0051299	centrosome separation	21	3	0.66	0.01372	P17210|P37276|P45594
55	GO:0070498	interleukin-1-mediated signaling pathway	30	4	0.95	0.0141	P20618|P25787|P62979|Q13501
56	GO:0006413	translational initiation	133	12	4.2	0.01413	O43432|P30050|P40429|P62979|Q1LUA8|Q4R979|Q5R7J9|Q6GNI4|Q6GVM6|Q8BGD9|Q91YW3|Q9VXK6
57	GO:0051091	positive regulation of DNA binding trans...	123	12	3.89	0.01491	P19182|P42586|P62979|Q0Z8U2|Q13049|Q15139|Q5XIH7|Q60HG7|Q6JHU9|Q99ND9|Q9BXM7|Q9QUM9
58	GO:0007464	R3/R4 cell fate commitment	17	3	0.54	0.01535	P42283|P42284|Q01842
59	GO:0046034	ATP metabolic process	340	24	10.75	0.01645	P00428|P00637|P15259|P19367|P21914|P25286|P30536|P31404|P31410|P34838|P35434|P56252|P56556|P57757|P70705|P81436|Q02356|Q05752|Q05825|Q26365|Q4R591|Q7TQ16|Q90XG0|Q9BXM7
60	GO:0006032	chitin catabolic process	18	3	0.57	0.01799	P36362|P49010|Q9W092
61	GO:0048025	negative regulation of mRNA splicing, vi...	18	3	0.57	0.01799	P70501|Q00438|Q9UKV3
62	GO:0046500	S-adenosylmethionine metabolic process	18	3	0.57	0.01799	O76757|P13255|P40320
63	GO:0070972	protein localization to endoplasmic reti...	76	9	2.4	0.01851	P30050|P40429|P62979|Q5M8Y1|Q5XHA2|Q5ZIT5|Q66KU2|Q92538|Q9UHQ4
64	GO:0006643	membrane lipid metabolic process	212	12	6.7	0.0186	P08842|P26779|P81139|Q04519|Q0VD19|Q15139|Q5M8F9|Q64676|Q7TNK0|Q8BS35|Q9NR71|Q9V7Y2
65	GO:0050821	protein stabilization	148	10	4.68	0.01923	A3KPW9|P14562|P36872|P62083|P62832|P80317|Q5R7F0|Q5XIH7|Q9BXM7|Q9NKV0
66	GO:0000272	polysaccharide catabolic process	43	6	1.36	0.02064	O43451|P36362|P49010|Q2PQH8|Q9W092|Q9XTL9
67	GO:0009062	fatty acid catabolic process	119	7	3.76	0.02078	P15651|P43155|P45953|P57093|P79274|Q92539|Q9D8B1
68	GO:0035317	imaginal disc-derived wing hair organiza...	19	3	0.6	0.02088	P45594|P48148|Q9VT28
69	GO:0085029	extracellular matrix assembly	19	3	0.6	0.02088	P70705|Q7XXL2|Q8K1N2
70	GO:0007623	circadian rhythm	173	11	5.47	0.02168	P0CB82|P18101|P18431|P36872|P36956|P48148|P81436|Q4R979|Q60520|Q6IMZ0|Q99KQ4
71	GO:0006364	rRNA processing	321	17	10.15	0.02179	O44081|P05765|P17078|P30050|P40429|P62083|P62250|P62845|P62979|P82912|Q14978|Q2TBQ5|Q5R8K6|Q6DFW4|Q8I1F4|Q9DBE9|Q9NRX1
72	GO:0043123	positive regulation of I-kappaB kinase/N...	70	6	2.21	0.02311	P62979|Q13049|Q15139|Q60HG7|Q62210|Q9BXM7
73	GO:0045467	R7 cell development	20	3	0.63	0.024	P42283|P42284|Q01842
74	GO:0090181	regulation of cholesterol metabolic proc...	29	4	0.92	0.02449	O76054|P35951|P36956|P45953
75	GO:1990748	cellular detoxification	31	4	0.98	0.0245	P10768|P15626|P46436|P70705
76	GO:0098930	axonal transport	41	4	1.3	0.02452	P17210|P37276|Q3ULF4|Q960V3
77	GO:0048477	oogenesis	288	23	9.1	0.02698	A1Z6E0|P17210|P18431|P25439|P25843|P25867|P31009|P37276|P42283|P42284|P45594|P46150|P48148|Q01295|Q01842|Q08473|Q26365|Q94518|Q960V3|Q9GQQ0|Q9NDJ2|Q9V427|Q9VT28
78	GO:0061418	regulation of transcription from RNA pol...	21	3	0.66	0.02735	P20618|P25787|P62979
79	GO:0072337	modified amino acid transport	21	3	0.66	0.02735	P57757|P98158|Q28619
80	GO:0031327	negative regulation of cellular biosynth...	1054	33	33.32	0.02919	O08789|O35426|O46043|O60506|O97159|P17210|P30536|P36956|P40429|P45953|P49715|P57757|P62832|P62979|P67809|P70501|Q01842|Q02556|Q08473|Q0Z8U2|Q13501|Q4R979|Q5VYJ5|Q5XIH7|Q60520|Q61471|Q66H61|Q68FD5|Q6IMZ0|Q6JHU9|Q9BQE4|Q9NDJ2|Q9VLR5
81	GO:1902373	negative regulation of mRNA catabolic pr...	35	6	1.11	0.03063	O60506|P29341|P67809|P70501|Q00438|Q61471
82	GO:0033209	tumor necrosis factor-mediated signaling...	46	5	1.45	0.03076	P20618|P25787|P62979|Q13049|Q99MN1
83	GO:0009395	phospholipid catabolic process	36	4	1.14	0.03086	P35951|P81139|Q04519|Q0VD19
84	GO:1901800	positive regulation of proteasomal prote...	77	5	2.43	0.03089	O35426|P18431|P49715|Q8IQ27|Q9JJP9
85	GO:0045451	pole plasm oskar mRNA localization	19	3	0.6	0.03091	P17210|P25843|Q08473
86	GO:0046456	icosanoid biosynthetic process	26	3	0.82	0.03094	G1TGF1|Q6S9C8|Q9CPU4
87	GO:0032273	positive regulation of protein polymeriz...	89	5	2.81	0.03154	P42768|Q0Z8U2|Q5BL41|Q9BXM7|Q9R0Q6
88	GO:0060142	regulation of syncytium formation by pla...	11	2	0.35	0.03157	P48148|Q20591
89	GO:1903020	positive regulation of glycoprotein meta...	14	2	0.44	0.03158	Q5R7F0|Q6NYB7
90	GO:0048525	negative regulation of viral process	31	2	0.98	0.03161	Q13049|Q6JHU9
91	GO:0006901	vesicle coating	37	2	1.17	0.03162	Q92538|Q9UBV8
92	GO:0006418	tRNA aminoacylation for protein translat...	96	7	3.03	0.03239	P21894|P28668|Q2KJG3|Q3ZBV8|Q66H61|Q6PF21|Q99MN1
93	GO:0038061	NIK/NF-kappaB signaling	51	6	1.61	0.03441	P20618|P25787|P62979|Q0Z8U2|Q62210|Q6JHU9
94	GO:0005975	carbohydrate metabolic process	664	37	20.99	0.03467	A6QLU1|G4RK44|O42153|O43451|O46043|O97463|P00637|P13255|P15259|P19367|P20007|P30837|P36362|P49010|P56252|P62979|P81436|P91778|Q08169|Q2KIA9|Q2PQH8|Q32KY0|Q4R591|Q5NVR2|Q642M9|Q68FD5|Q7YQK3|Q8BHN3|Q8VHC8|Q90XG0|Q91XV4|Q9BQE4|Q9I923|Q9QUP4|Q9W092|Q9XTL9|Q9Y2S2
95	GO:0045840	positive regulation of mitotic nuclear d...	37	4	1.17	0.03468	P18431|P37276|P46150|Q5XIH7
96	GO:0002223	stimulatory C-type lectin receptor signa...	23	3	0.73	0.03478	P20618|P25787|P62979
97	GO:0051289	protein homotetramerization	78	6	2.47	0.03678	P00637|P13255|P15651|Q4GZT3|Q63150|Q91XV4
98	GO:0045185	maintenance of protein location	96	9	3.03	0.03736	O46043|P19367|P25843|P30536|P35556|Q4GZT3|Q5XHA2|Q90694|Q9BXM7
99	GO:0008652	cellular amino acid biosynthetic process	119	9	3.76	0.03745	B7PRF6|P35520|Q04831|Q5I597|Q5RBM6|Q60HG7|Q8CHR6|Q9LV03|Q9Z110
100	GO:0007315	pole plasm assembly	29	5	0.92	0.03761	A1Z6E0|P17210|P25843|P46150|Q08473
101	GO:0042402	cellular biogenic amine catabolic proces...	23	3	0.73	0.03786	Q7PCJ9|Q81CK1|Q9DBT9
102	GO:1902175	regulation of oxidative stress-induced i...	24	3	0.76	0.03786	P54399|Q9BXM7|Q9JJP9
103	GO:0043320	natural killer cell degranulation	10	2	0.32	0.03794	P14562|Q9R189
104	GO:2000059	negative regulation of protein ubiquitin...	10	2	0.32	0.03794	P62083|P62832
105	GO:0032261	purine nucleotide salvage	10	2	0.32	0.03794	P54363|Q02356
106	GO:0071684	organism emergence from protective struc...	10	2	0.32	0.03794	Q01295|Q8IQ27
107	GO:0070983	dendrite guidance	10	2	0.32	0.03794	P25439|Q9NDJ2
108	GO:0070935	3'-UTR-mediated mRNA stabilization	10	2	0.32	0.03794	P70501|Q00438
109	GO:0010954	positive regulation of protein processin...	10	2	0.32	0.03794	P07584|Q9HBL7
110	GO:0015771	trehalose transport	10	2	0.32	0.03794	A9ZSY2|A9ZSY3
111	GO:0045838	positive regulation of membrane potentia...	10	2	0.32	0.03794	P29845|P57757
112	GO:0006691	leukotriene metabolic process	10	2	0.32	0.03794	Q6S9C8|Q9CPU4
113	GO:0014012	peripheral nervous system axon regenerat...	10	2	0.32	0.03794	P30536|Q32KY0
114	GO:0035148	tube formation	111	4	3.51	0.0381	P46150|P48148|P62083|P98158
115	GO:0032259	methylation	296	9	9.36	0.03822	O35426|P13255|P15170|P62325|P81436|Q3UG20|Q55EX9|Q9DBE9|Q9W4M9
116	GO:0007035	vacuolar acidification	24	3	0.76	0.03884	P25286|Q99437|Q9W4P5
117	GO:0016319	mushroom body development	24	3	0.76	0.03884	P34082|P37276|P45594
118	GO:0071398	cellular response to fatty acid	24	3	0.76	0.03884	P19804|P35951|P36956
119	GO:0050852	T cell receptor signaling pathway	55	5	1.74	0.03964	P20618|P25787|P42768|P62979|Q0Z8U2
120	GO:0006955	immune response	681	39	21.53	0.04205	O35426|O43451|O60506|P14562|P19367|P20618|P25439|P25787|P37276|P40429|P42283|P42284|P42768|P48148|P62979|P70705|P81182|P97675|Q02556|Q0Z8U2|Q13049|Q15139|Q27367|Q60520|Q61233|Q62210|Q63ZK0|Q6IMZ0|Q7TNY1|Q8IQ27|Q90694|Q92538|Q99MN1|Q9BQE4|Q9JJP9|Q9PTU6|Q9R189|Q9U1M2|Q9XTL9
121	GO:0006446	regulation of translational initiation	70	6	2.21	0.0428	O43432|P40429|Q4R979|Q5R7J9|Q6GNI4|Q91YW3
122	GO:0050679	positive regulation of epithelial cell p...	78	5	2.47	0.04294	O35426|P19804|P70705|Q15139|Q90694
123	GO:2000273	positive regulation of receptor activity	25	3	0.79	0.04313	Q4GZT3|Q99ND9|Q9BXM7
124	GO:0007595	lactation	25	3	0.79	0.04313	O35426|P70705|Q5R6J7
125	GO:0071222	cellular response to lipopolysaccharide	61	5	1.93	0.04331	O35426|P30536|Q02556|Q99PV0|Q9BQE4
126	GO:0007568	aging	251	16	7.93	0.045	G5E829|O08789|P30536|P36956|P40320|P98158|Q01842|Q24K02|Q26365|Q32KY0|Q60520|Q6NYK8|Q8HXP3|Q99ND9|Q9U539|Q9XTL9
127	GO:1903036	positive regulation of response to wound...	39	4	1.23	0.04523	O35426|P25843|P48148|P70705
128	GO:0006555	methionine metabolic process	42	4	1.33	0.04525	B7PRF6|O76757|P13255|Q5I597
129	GO:0044091	membrane biogenesis	34	3	1.07	0.04537	P46150|Q01082|Q7TNK0
130	GO:0043471	regulation of cellular carbohydrate cata...	11	2	0.35	0.04541	P15259|Q9XTL9
131	GO:0010992	ubiquitin recycling	11	2	0.35	0.04541	Q24K02|Q9BXM7
132	GO:0045433	male courtship behavior, veined wing gen...	11	2	0.35	0.04541	P46150|Q04047
133	GO:0045196	establishment or maintenance of neurobla...	11	2	0.35	0.04541	P36872|Q5ZIT5
134	GO:0046485	ether lipid metabolic process	11	2	0.35	0.04541	Q5M8F9|Q8BS35
135	GO:0006578	amino-acid betaine biosynthetic process	11	2	0.35	0.04541	Q2KJC9|Q9QZU7
136	GO:0010155	regulation of proton transport	11	2	0.35	0.04541	P70705|Q5R7F0
137	GO:0019344	cysteine biosynthetic process	11	2	0.35	0.04541	P35520|Q60HG7
138	GO:0043030	regulation of macrophage activation	11	2	0.35	0.04541	P35951|Q99MN1
139	GO:0050849	negative regulation of calcium-mediated ...	11	2	0.35	0.04541	Q4GZT3|Q5R7F0
140	GO:0032981	mitochondrial respiratory chain complex ...	62	5	1.96	0.04594	P0CB82|P56556|Q0MQJ4|Q4R4E0|Q9D8B4
141	GO:0030970	retrograde protein transport, ER to cyto...	26	3	0.82	0.04765	Q9BQE4|Q9D8V0|Q9Z2G6
142	GO:0009306	protein secretion	279	12	8.82	0.0494	O35426|P19367|P30549|P36956|P45594|Q00438|Q01082|Q5ZIT5|Q6NYB7|Q99MN1|Q9VMA7|Q9Z2G6

## Sheet: RNAseq_GO_LZvsHZ_subset_LZ
List of over-represented GO present in LZ group from the comparison between LZ and HZ groups at transcriptomic level.
# rank	GO ID	GO term	Annotated	Significant	Expected	P-val (Fisher test)	List of genes (UniProt accession)
1	GO:0046500	S-adenosylmethionine metabolic process	18	3	0.1	0.00011	O76757|P42898|Q566L8
2	GO:0006695	cholesterol biosynthetic process	50	4	0.26	0.00014	P08836|P23228|Q99JF5|Q9BWD1
3	GO:0006577	amino-acid betaine metabolic process	30	3	0.16	0.00027	Q5I597|Q9DBT9|Q9QZU7
4	GO:0035729	cellular response to hepatocyte growth f...	10	2	0.05	0.00121	Q6JHU9|Q811B3
5	GO:0006555	methionine metabolic process	42	3	0.22	0.00145	O76757|P42898|Q5I597
6	GO:0046439	L-cysteine metabolic process	13	2	0.07	0.00208	O76757|P35520
7	GO:0042953	lipoprotein transport	13	2	0.07	0.00208	O60494|P98158
8	GO:0016114	terpenoid biosynthetic process	14	2	0.07	0.00241	P08836|Q6F596
9	GO:0070555	response to interleukin-1	70	3	0.37	0.00351	P42898|Q6JHU9|Q811B3
10	GO:0006563	L-serine metabolic process	17	2	0.09	0.00357	P35520|Q9GZT4
11	GO:0007160	cell-matrix adhesion	123	4	0.65	0.00411	A0A0L8G358|Q811B3|Q99M71|Q9P2N4
12	GO:0009312	oligosaccharide biosynthetic process	19	2	0.1	0.00446	G4RK44|Q9R0Q9
13	GO:0006516	glycoprotein catabolic process	19	2	0.1	0.00446	Q811B3|Q9P2N4
14	GO:0051181	cofactor transport	20	2	0.11	0.00494	P98158|Q5U680
15	GO:0006766	vitamin metabolic process	81	3	0.43	0.00519	O60494|P42898|P98158
16	GO:0050667	homocysteine metabolic process	21	2	0.11	0.00544	P35520|P42898
17	GO:0032367	intracellular cholesterol transport	22	2	0.12	0.00596	Q25481|Q9VQ62
18	GO:0051180	vitamin transport	23	2	0.12	0.00651	O60494|P98158
19	GO:0008299	isoprenoid biosynthetic process	40	4	0.21	0.00792	P08836|P23228|Q6F596|Q99JF5
20	GO:0003229	ventricular cardiac muscle tissue develo...	22	2	0.12	0.01044	P98158|Q9P2N4
21	GO:0046879	hormone secretion	166	2	0.88	0.01053	P30549|P98158
22	GO:0006826	iron ion transport	35	2	0.19	0.01469	P85838|Q94FY2
23	GO:0006730	one-carbon metabolic process	55	3	0.29	0.0152	O76757|P42898|Q566L8
24	GO:0071346	cellular response to interferon-gamma	40	2	0.21	0.01894	O77750|Q02556
25	GO:0006084	acetyl-CoA metabolic process	43	2	0.23	0.0217	Q29RU9|Q99JF5
26	GO:0009653	anatomical structure morphogenesis	2053	11	10.86	0.02558	O43903|P35556|P42284|P82198|P97481|P98158|Q01295|Q75N90|Q811B3|Q9P2N4|Q9XY92
27	GO:0006879	cellular iron ion homeostasis	48	2	0.25	0.02665	P85838|Q94FY2
28	GO:0044270	cellular nitrogen compound catabolic pro...	457	4	2.42	0.02778	O76757|P00639|Q5I597|Q9DBT9
29	GO:0071773	cellular response to BMP stimulus	114	3	0.6	0.03081	P98158|Q3U492|Q811B3
30	GO:0006643	membrane lipid metabolic process	212	2	1.12	0.03648	K1QZB5|Q8BS35
31	GO:0006030	chitin metabolic process	79	3	0.42	0.04059	A0A0L8HEZ5|A0A0L8HWI3|Q04786
32	GO:0097306	cellular response to alcohol	61	2	0.32	0.04138	Q01295|Q42479
33	GO:0071222	cellular response to lipopolysaccharide	61	2	0.32	0.04138	Q02556|Q99PV0

## Sheet: RNAseq_GO_LZvsHZ_subset_HZ
List of over-represented GO present in HZ group from the comparison between LZ and HZ groups at transcriptomic level.
# rank	GO ID	GO term	Annotated	Significant	Expected	P-val (Fisher test)	List of genes (UniProt accession)
1	GO:0006589	octopamine biosynthetic process	10	2	0.02	0.00011	Q98ST7|Q9CXI3
2	GO:0042420	dopamine catabolic process	10	2	0.02	0.00011	Q98ST7|Q9CXI3
3	GO:0042421	norepinephrine biosynthetic process	11	2	0.02	0.00013	Q98ST7|Q9CXI3
4	GO:0042493	response to drug	211	3	0.34	0.00449	P08684|P51910|Q99758
5	GO:0022610	biological adhesion	764	2	1.22	0.01283	P03135|P51910
6	GO:0046483	heterocycle metabolic process	6072	5	9.71	0.01529	P08684|P34852|Q2TBL6|Q3SWU3|Q9Y289
7	GO:0043050	pharyngeal pumping	10	1	0.02	0.01588	P55113
8	GO:0006968	cellular defense response	10	1	0.02	0.01588	Q9I929
9	GO:0006956	complement activation	10	1	0.02	0.01588	Q9I929
10	GO:0061062	regulation of nematode larval developmen...	10	1	0.02	0.01588	G5EBQ8
11	GO:0098719	sodium ion import across plasma membrane	10	1	0.02	0.01588	Q7TN37
12	GO:0014012	peripheral nervous system axon regenerat...	10	1	0.02	0.01588	P51910
13	GO:1900016	negative regulation of cytokine producti...	10	1	0.02	0.01588	P51910
14	GO:0071637	regulation of monocyte chemotactic prote...	10	1	0.02	0.01588	P51910
15	GO:0002369	T cell cytokine production	10	1	0.02	0.01588	Q7TN37
16	GO:0042546	cell wall biogenesis	10	1	0.02	0.01588	G5EBQ8
17	GO:0022611	dormancy process	10	1	0.02	0.01588	Q865F7
18	GO:0086014	atrial cardiac muscle cell action potent...	10	1	0.02	0.01588	Q7TN37
19	GO:0086004	regulation of cardiac muscle cell contra...	11	1	0.02	0.01745	Q7TN37
20	GO:2000404	regulation of T cell migration	11	1	0.02	0.01745	P51910
21	GO:0008209	androgen metabolic process	11	1	0.02	0.01745	P08684
22	GO:0035871	protein K11-linked deubiquitination	11	1	0.02	0.01745	Q96JH7
23	GO:1904181	positive regulation of membrane depolari...	11	1	0.02	0.01745	Q7TN37
24	GO:0006706	steroid catabolic process	12	1	0.02	0.01903	P08684
25	GO:0045907	positive regulation of vasoconstriction	12	1	0.02	0.01903	Q7TN37
26	GO:0048582	positive regulation of post-embryonic de...	12	1	0.02	0.01903	G5EBQ8
27	GO:0048308	organelle inheritance	12	1	0.02	0.01903	Q96JH7
28	GO:0006627	protein processing involved in protein t...	13	1	0.02	0.0206	K1PHN5
29	GO:0006108	malate metabolic process	13	1	0.02	0.0206	Q8T773
30	GO:0050746	regulation of lipoprotein metabolic proc...	13	1	0.02	0.0206	P51910
31	GO:0042886	amide transport	1763	5	2.82	0.02103	K1PHN5|P51910|Q63285|Q7TN37|Q9Y289
32	GO:0045823	positive regulation of heart contraction	14	1	0.02	0.02216	Q7TN37
33	GO:0098901	regulation of cardiac muscle cell action...	14	1	0.02	0.02216	Q7TN37
34	GO:0044036	cell wall macromolecule metabolic proces...	14	1	0.02	0.02216	G5EBQ8
35	GO:0086012	membrane depolarization during cardiac m...	14	1	0.02	0.02216	Q7TN37
36	GO:0010642	negative regulation of platelet-derived ...	15	1	0.02	0.02373	P51910
37	GO:0045933	positive regulation of muscle contractio...	15	1	0.02	0.02373	Q7TN37
38	GO:0002709	regulation of T cell mediated immunity	15	1	0.02	0.02373	Q7TN37
39	GO:0046349	amino sugar biosynthetic process	15	1	0.02	0.02373	G5EBQ8
40	GO:0035774	positive regulation of insulin secretion...	15	1	0.02	0.02373	Q7TN37
41	GO:0046479	glycosphingolipid catabolic process	15	1	0.02	0.02373	A0A0L8FK70
42	GO:0048662	negative regulation of smooth muscle cel...	16	1	0.03	0.02529	P51910
43	GO:0051895	negative regulation of focal adhesion as...	16	1	0.03	0.02529	P51910
44	GO:1901615	organic hydroxy compound metabolic proce...	409	3	0.65	0.02542	P08684|Q98ST7|Q9CXI3
45	GO:0046514	ceramide catabolic process	17	1	0.03	0.02685	A0A0L8FK70
46	GO:0006775	fat-soluble vitamin metabolic process	17	1	0.03	0.02685	P08684
47	GO:0002673	regulation of acute inflammatory respons...	19	1	0.03	0.02996	Q9I929
48	GO:1903779	regulation of cardiac conduction	19	1	0.03	0.02996	Q7TN37
49	GO:0051181	cofactor transport	20	1	0.03	0.03152	Q9Y289
50	GO:0072337	modified amino acid transport	21	1	0.03	0.03307	Q9Y289
51	GO:0002718	regulation of cytokine production involv...	22	1	0.04	0.03462	Q7TN37
52	GO:0002686	negative regulation of leukocyte migrati...	22	1	0.04	0.03462	P51910
53	GO:0051180	vitamin transport	23	1	0.04	0.03616	Q9Y289
54	GO:0006805	xenobiotic metabolic process	23	1	0.04	0.03616	P08684
55	GO:0045668	negative regulation of osteoblast differ...	23	1	0.04	0.03616	Q7TN37
56	GO:0045948	positive regulation of translational ini...	24	1	0.04	0.03771	Q63285
57	GO:0017144	drug metabolic process	25	1	0.04	0.03925	P08684
58	GO:0071108	protein K48-linked deubiquitination	27	1	0.04	0.04232	Q96JH7
59	GO:0005975	carbohydrate metabolic process	664	4	1.06	0.04385	G5EBQ8|P51910|Q2TBL6|Q8T773
60	GO:0060612	adipose tissue development	29	1	0.05	0.04539	Q7TN37
61	GO:0002920	regulation of humoral immune response	30	1	0.05	0.04692	Q9I929
62	GO:0006869	lipid transport	219	2	0.35	0.04749	P51910|Q99758
63	GO:0046794	transport of virus	32	1	0.05	0.04997	P03135
64	GO:0030500	regulation of bone mineralization	32	1	0.05	0.04997	Q7TN37

## Sheet: RNAseq_GO_LAvsW_subset_LA
List of over-represented GO present in LA group from the comparison between LA and Wild groups at transcriptomic level.
# rank	GO ID	GO term	Annotated	Significant	Expected	P-val (Fisher test)	List of genes (UniProt accession)
1	GO:0006030	chitin metabolic process	79	4	0.15	1.3e-05	A0A0L8FI29|A0A0L8GSV6|A0A0L8HEZ5|K1QTN5
2	GO:0055072	iron ion homeostasis	76	3	0.14	0.0011	P08582|P14791|Q9DBI0
3	GO:0035556	intracellular signal transduction	1782	7	3.29	0.0022	B3WFY8|D4A1R8|O35516|Q8RWL6|Q9QUN3|Q9QZE2|Q9QZR8
4	GO:0006955	immune response	681	7	1.26	0.0049	F7J220|O35516|P06603|Q70PU1|Q9QUN3|Q9QZE2|Q9UGM3
5	GO:0019377	glycolipid catabolic process	20	2	0.04	0.0089	A0A0L8FK70|P17892
6	GO:0007586	digestion	80	2	0.15	0.0095	P17892|Q16819
7	GO:0006968	cellular defense response	10	1	0.02	0.0183	P17892
8	GO:1902857	positive regulation of non-motile cilium...	10	1	0.02	0.0183	B3WFY8
9	GO:0001961	positive regulation of cytokine-mediated...	10	1	0.02	0.0183	D4A1R8
10	GO:1902018	negative regulation of cilium assembly	10	1	0.02	0.0183	B3WFY8
11	GO:0010954	positive regulation of protein processin...	10	1	0.02	0.0183	P08582
12	GO:0060413	atrial septum morphogenesis	11	1	0.02	0.0201	O35516
13	GO:0072102	glomerulus morphogenesis	11	1	0.02	0.0201	O35516
14	GO:0035871	protein K11-linked deubiquitination	11	1	0.02	0.0201	Q96JH7
15	GO:0060674	placenta blood vessel development	12	1	0.02	0.0219	O35516
16	GO:0051187	cofactor catabolic process	12	1	0.02	0.0219	P14791
17	GO:0030320	cellular monovalent inorganic anion home...	12	1	0.02	0.0219	Q9DBP0
18	GO:0072012	glomerulus vasculature development	12	1	0.02	0.0219	O35516
19	GO:0031639	plasminogen activation	12	1	0.02	0.0219	P08582
20	GO:0048308	organelle inheritance	12	1	0.02	0.0219	Q96JH7
21	GO:0045672	positive regulation of osteoclast differ...	12	1	0.02	0.0219	O35516
22	GO:0002437	inflammatory response to antigenic stimu...	13	1	0.02	0.0237	O35516
23	GO:0002313	mature B cell differentiation involved i...	13	1	0.02	0.0237	O35516
24	GO:0072576	liver morphogenesis	13	1	0.02	0.0237	O35516
25	GO:0003179	heart valve morphogenesis	14	1	0.03	0.0255	O35516
26	GO:0072015	glomerular visceral epithelial cell deve...	14	1	0.03	0.0255	O35516
27	GO:0046479	glycosphingolipid catabolic process	15	1	0.03	0.0273	A0A0L8FK70
28	GO:0070986	left/right axis specification	16	1	0.03	0.0291	O35516
29	GO:1903053	regulation of extracellular matrix organ...	17	1	0.03	0.0309	P08582
30	GO:0046514	ceramide catabolic process	17	1	0.03	0.0309	A0A0L8FK70
31	GO:0019374	galactolipid metabolic process	17	1	0.03	0.0309	P17892
32	GO:0006501	C-terminal protein lipidation	17	1	0.03	0.0309	P08582
33	GO:0030195	negative regulation of blood coagulation	18	1	0.03	0.0327	Q9DBI0
34	GO:0006929	substrate-dependent cell migration	18	1	0.03	0.0327	O95466
35	GO:0019731	antibacterial humoral response	18	1	0.03	0.0327	Q9UGM3
36	GO:0006817	phosphate ion transport	18	1	0.03	0.0327	Q9DBP0
37	GO:0045087	innate immune response	343	3	0.63	0.0386	F7J220|Q70PU1|Q9UGM3
38	GO:0006027	glycosaminoglycan catabolic process	22	1	0.04	0.0398	Q70PU1
39	GO:0022617	extracellular matrix disassembly	22	1	0.04	0.0398	P08582
40	GO:0019730	antimicrobial humoral response	52	2	0.1	0.0403	P06603|Q9UGM3
41	GO:0061844	antimicrobial humoral immune response me...	23	1	0.04	0.0416	Q9UGM3
42	GO:0042113	B cell activation	108	2	0.2	0.0422	O35516|Q9QUN3
43	GO:0006959	humoral immune response	77	3	0.14	0.0423	O35516|P06603|Q9UGM3
44	GO:0039694	viral RNA genome replication	24	1	0.04	0.0434	O36966
45	GO:0010803	regulation of tumor necrosis factor-medi...	24	1	0.04	0.0434	D4A1R8
46	GO:0090287	regulation of cellular response to growt...	176	4	0.32	0.0459	O35516|Q14766|Q75N90|Q9DBI0
47	GO:0030513	positive regulation of BMP signaling pat...	26	1	0.05	0.0469	O35516
48	GO:0071108	protein K48-linked deubiquitination	27	1	0.05	0.0487	Q96JH7

## Sheet: RNAseq_GO_LAvsW_subset_W
List of over-represented GO present in Wild group from the comparison between LA and Wild groups at transcriptomic level.
# rank	GO ID	GO term	Annotated	Significant	Expected	P-val (Fisher test)	List of genes (UniProt accession)
1	GO:0006412	translation	1022	5	1.07	0.0096	P55833|Q56K03|Q7ZV82|Q95V39|Q9XYC2
2	GO:0070935	3'-UTR-mediated mRNA stabilization	10	1	0.01	0.0104	P70501
3	GO:0035010	encapsulation of foreign target	11	1	0.01	0.0114	P37276
4	GO:0007294	germarium-derived oocyte fate determinat...	11	1	0.01	0.0114	P37276
5	GO:0047497	mitochondrion transport along microtubul...	12	1	0.01	0.0125	P37276
6	GO:0046607	positive regulation of centrosome cycle	12	1	0.01	0.0125	P37276
7	GO:0009405	pathogenesis	12	1	0.01	0.0125	P43147
8	GO:1903431	positive regulation of cell maturation	12	1	0.01	0.0125	P37276
9	GO:0034393	positive regulation of smooth muscle cel...	12	1	0.01	0.0125	P70501
10	GO:0051645	Golgi localization	13	1	0.01	0.0135	P37276
11	GO:0006123	mitochondrial electron transport, cytoch...	14	1	0.01	0.0145	P34838
12	GO:0016114	terpenoid biosynthetic process	14	1	0.01	0.0145	Q9YI25
13	GO:0034063	stress granule assembly	15	1	0.02	0.0156	P37276
14	GO:0035006	melanization defense response	15	1	0.02	0.0156	P37276
15	GO:0007100	mitotic centrosome separation	15	1	0.02	0.0156	P37276
16	GO:0045198	establishment of epithelial cell apical/...	15	1	0.02	0.0156	P37276
17	GO:0048311	mitochondrion distribution	16	1	0.02	0.0166	P37276
18	GO:1903077	negative regulation of protein localizat...	16	1	0.02	0.0166	Q8R5M3
19	GO:0007310	oocyte dorsal/ventral axis specification	16	1	0.02	0.0166	P37276
20	GO:0014041	regulation of neuron maturation	18	1	0.02	0.0187	P37276
21	GO:0034501	protein localization to kinetochore	18	1	0.02	0.0187	P37276
22	GO:0048025	negative regulation of mRNA splicing, vi...	18	1	0.02	0.0187	P70501
23	GO:0051642	centrosome localization	20	1	0.02	0.0207	P37276
24	GO:0030212	hyaluronan metabolic process	23	1	0.02	0.0238	A2VE29
25	GO:0040003	chitin-based cuticle development	23	1	0.02	0.0238	P37276
26	GO:0016319	mushroom body development	24	1	0.03	0.0248	P37276
27	GO:0016322	neuron remodeling	29	1	0.03	0.0299	P37276
28	GO:0007349	cellularization	31	1	0.03	0.0319	P37276
29	GO:0007097	nuclear migration	32	1	0.03	0.033	P37276
30	GO:0040001	establishment of mitotic spindle localiz...	34	1	0.04	0.035	P37276
31	GO:0045840	positive regulation of mitotic nuclear d...	37	1	0.04	0.038	P37276
32	GO:0015988	energy coupled proton transmembrane tran...	39	1	0.04	0.04	P34838
33	GO:0008298	intracellular mRNA localization	40	1	0.04	0.041	P37276
34	GO:0046426	negative regulation of JAK-STAT cascade	40	1	0.04	0.041	Q8R5M3
35	GO:0098930	axonal transport	41	1	0.04	0.042	P37276
36	GO:0047496	vesicle transport along microtubule	47	1	0.05	0.048	P37276
37	GO:0008356	asymmetric cell division	47	1	0.05	0.048	P37276

## Sheet: RNAseq_GO_LZvsW_subset_LZ
List of over-represented GO present in LZ group from the comparison between LZ and Wild groups at transcriptomic level.
# rank	GO ID	GO term	Annotated	Significant	Expected	P-val (Fisher test)	List of genes (UniProt accession)
1	GO:0015991	ATP hydrolysis coupled proton transport	37	11	1.2	1.5e-08	P25286|P31402|P31404|P31410|P40682|Q1HQK8|Q20591|Q26250|Q99437|Q9U5N1|Q9W4P5
2	GO:0014012	peripheral nervous system axon regenerat...	10	4	0.33	0.0002	P05090|P30536|Q32KY0|Q8SPI0
3	GO:0060260	regulation of transcription initiation f...	26	5	0.85	0.00032	P26686|Q02427|Q02556|Q24491|Q9VLR5
4	GO:0007560	imaginal disc morphogenesis	148	15	4.82	0.00035	A1Z6E0|P04412|P25439|P25843|P34082|P42283|P42284|P45594|P46150|Q23978|Q23979|Q9VQH2|Q9VT04|Q9VT28|Q9W0K4
5	GO:0051603	proteolysis involved in cellular protein...	723	36	23.52	0.00053	A1E295|A3KPW9|O35426|O35593|O55234|O61470|P18431|P20618|P25867|P26270|P30260|P41148|P49715|P62979|P70195|Q13049|Q13501|Q24K02|Q3MI05|Q3T0X5|Q4R4R0|Q5RFD3|Q5U300|Q62210|Q6P877|Q7TNY1|Q8IQ27|Q91YW3|Q9BQE4|Q9BXM7|Q9D8V0|Q9JJP9|Q9QUM9|Q9R0J8|Q9VN93|Q9Z2G6
6	GO:0034440	lipid oxidation	110	8	3.58	0.00063	P05090|P15651|P43155|P45953|P57093|Q32KY0|Q7KML2|Q8SPI0
7	GO:0006094	gluconeogenesis	63	10	2.05	0.00069	A6QLU1|O42153|P00637|P13255|P15259|P20007|P81436|Q4R591|Q90XG0|Q9BQE4
8	GO:0030718	germ-line stem cell population maintenan...	34	6	1.11	0.00071	P04412|P25843|P25867|Q6JHU9|Q9NDJ2|Q9V427
9	GO:0006879	cellular iron ion homeostasis	48	7	1.56	0.00086	P31404|P40682|P62979|Q26061|Q3ZC31|Q9W4P5|Q9Z0Z4
10	GO:0055114	oxidation-reduction process	609	41	19.81	0.00105	B0FWD1|P05090|P0CB82|P11024|P13255|P15259|P15651|P19367|P21914|P30837|P34850|P35705|P43155|P45953|P46436|P56556|P57093|P62979|P79896|Q02827|Q16P20|Q2PQH8|Q32KY0|Q3UQ28|Q5NVR2|Q5RC24|Q7K1V5|Q7KML2|Q7TQ16|Q8SPI0|Q90512|Q95RA9|Q99KI0|Q9BQE4|Q9BXM7|Q9D8B4|Q9DCT2|Q9V4N3|Q9WU81|Q9WUM5|Q9XTL9
11	GO:0006955	immune response	681	42	22.16	0.00112	O35426|O35516|O43451|O60506|P14562|P19367|P20618|P25439|P40429|P42283|P42284|P45985|P62979|P70705|P81182|P97675|Q02556|Q0Z8U2|Q13049|Q15139|Q27367|Q3T0X5|Q60520|Q61233|Q62210|Q63ZK0|Q6IMZ0|Q6P8G1|Q70PU1|Q7TNY1|Q8IQ27|Q92538|Q99MN1|Q9BQE4|Q9JJP9|Q9PTU6|Q9QZE2|Q9R189|Q9U1M2|Q9UGM3|Q9VQH2|Q9XTL9
12	GO:0000302	response to reactive oxygen species	149	9	4.85	0.00113	P05090|P35705|P70705|Q0Z8U2|Q32KY0|Q8HXP3|Q8SPI0|Q99MD6|Q9BXM7
13	GO:0010642	negative regulation of platelet-derived ...	15	4	0.49	0.00114	P05090|Q28619|Q32KY0|Q8SPI0
14	GO:0000381	regulation of alternative mRNA splicing,...	67	8	2.18	0.00144	P26686|Q00438|Q02427|Q24491|Q4R979|Q8K4Z5|Q8R081|Q9NDJ2
15	GO:0051895	negative regulation of focal adhesion as...	16	4	0.52	0.00148	P05090|Q32KY0|Q8K1N2|Q8SPI0
16	GO:0042742	defense response to bacterium	122	11	3.97	0.00169	O35516|Q02556|Q23979|Q5R8Z8|Q6NYB7|Q8IQ27|Q95RA9|Q9U1M2|Q9UGM3|Q9VQH2|Q9XTL9
17	GO:0005975	carbohydrate metabolic process	664	41	21.6	0.00216	A0A0L8FI29|A6QLU1|G4RK44|O42153|O43451|O97463|P00637|P05090|P13255|P15259|P19367|P20007|P30837|P36362|P49010|P62979|P81436|P91778|Q08169|Q16P20|Q2KIA9|Q2PQH8|Q32KY0|Q4R591|Q5NVR2|Q642M9|Q68FD5|Q7YQK3|Q8BHN3|Q8IW92|Q8SPI0|Q8VHC8|Q90XG0|Q91XV4|Q95028|Q9BQE4|Q9I923|Q9QUP4|Q9W092|Q9XTL9|Q9Y2S2
18	GO:0045610	regulation of hemocyte differentiation	18	4	0.59	0.00236	P04412|P18431|Q01842|Q9V4N3
19	GO:0046500	S-adenosylmethionine metabolic process	18	4	0.59	0.00236	O76757|P13255|P40320|Q96HN2
20	GO:0042308	negative regulation of protein import in...	49	5	1.59	0.00291	P05090|Q32KY0|Q4GZT3|Q5R7F0|Q8SPI0
21	GO:0051092	positive regulation of NF-kappaB transcr...	59	7	1.92	0.00293	P35705|P62979|Q0Z8U2|Q13049|Q15139|Q60HG7|Q9QUM9
22	GO:0046113	nucleobase catabolic process	15	4	0.49	0.00308	Q02252|Q63150|Q6AUV1|Q8CHR6
23	GO:0006413	translational initiation	133	14	4.33	0.00341	O43432|P30050|P40429|P41374|P62979|Q1LUA8|Q4R979|Q6GNI4|Q6GVM6|Q8BGD9|Q8JZQ9|Q91YW3|Q9VXK6|Q9VZS3
24	GO:0006072	glycerol-3-phosphate metabolic process	10	3	0.33	0.00346	A6QLU1|O97463|Q9WU81
25	GO:0071637	regulation of monocyte chemotactic prote...	10	3	0.33	0.00346	P05090|Q32KY0|Q8SPI0
26	GO:1900016	negative regulation of cytokine producti...	10	3	0.33	0.00346	P05090|Q32KY0|Q8SPI0
27	GO:0045476	nurse cell apoptotic process	10	3	0.33	0.00346	P42283|P42284|Q9GQQ0
28	GO:0010954	positive regulation of protein processin...	10	3	0.33	0.00346	P07584|P08582|Q9HBL7
29	GO:0015771	trehalose transport	10	3	0.33	0.00346	A9ZSY2|A9ZSY3|B0WC46
30	GO:0008363	larval chitin-based cuticle development	10	3	0.33	0.00346	P18431|P48596|Q9W092
31	GO:0036295	cellular response to increased oxygen le...	10	3	0.33	0.00346	P31404|P40682|Q9W4P5
32	GO:0042769	DNA damage response, detection of DNA da...	20	4	0.65	0.00354	P51954|P62979|P82912|Q0Z8U2
33	GO:0045467	R7 cell development	20	4	0.65	0.00354	P17789|P42283|P42284|Q01842
34	GO:0046843	dorsal appendage formation	21	4	0.68	0.00427	A1Z6E0|P04412|P17210|P17789
35	GO:0006555	methionine metabolic process	42	5	1.37	0.00462	B7PRF6|O76757|P13255|Q5I597|Q96HN2
36	GO:0048808	male genitalia morphogenesis	11	3	0.36	0.00465	P34082|Q23978|Q23979
37	GO:2000404	regulation of T cell migration	11	3	0.36	0.00465	P05090|Q32KY0|Q8SPI0
38	GO:0007484	imaginal disc-derived genitalia developm...	11	3	0.36	0.00465	P34082|Q23978|Q23979
39	GO:0006729	tetrahydrobiopterin biosynthetic process	11	3	0.36	0.00465	P42556|P48596|Q5REZ5
40	GO:0006412	translation	1022	60	33.25	0.00506	O43432|O60506|O61598|P05389|P05765|P13060|P15170|P17078|P21894|P28668|P30050|P31009|P34595|P40429|P41374|P48809|P49165|P49666|P50882|P58374|P62845|P62979|P82912|Q00438|Q0Z8U2|Q14978|Q19162|Q1LUA8|Q2KJG3|Q2PQM1|Q3ZBV8|Q4R979|Q566L7|Q5RAZ9|Q61471|Q6GNI4|Q6GVM6|Q6PF21|Q6QMZ4|Q7ZUB2|Q8BGD9|Q8BU30|Q8JZQ9|Q8WQI7|Q90YV5|Q91YW3|Q962T2|Q99L28|Q99MN1|Q99ND9|Q99PL5|Q9BXM7|Q9C3Z5|Q9IA76|Q9NDJ2|Q9NIV1|Q9PW80|…
41	GO:0008406	gonad development	161	8	5.24	0.0051	P04412|P16884|P42283|P42284|P45594|P98158|Q01842|Q9W0K4
42	GO:0051248	negative regulation of protein metabolic...	747	31	24.3	0.00591	A3KPW9|O35426|O60506|P05090|P0C192|P18431|P20618|P30260|P30536|P40429|P48809|P49715|P62979|P81436|P98158|Q04519|Q0VD19|Q0Z8U2|Q32KY0|Q4R979|Q5R7F0|Q60520|Q61471|Q62210|Q6JHU9|Q80TL0|Q8SPI0|Q91YW3|Q95JF4|Q9BXM7|Q9NDJ2
43	GO:0042052	rhabdomere development	12	3	0.39	0.00605	P45594|P46150|Q9VT28
44	GO:0070813	hydrogen sulfide metabolic process	12	3	0.39	0.00605	P35520|Q3T094|Q60HG7
45	GO:0006869	lipid transport	219	15	7.12	0.00639	A0A0R4IVV0|O15118|P05202|P0C241|P26435|P30536|P43434|P53812|P81182|Q28619|Q32KY0|Q4R3Y4|Q8R420|Q8SPI0|Q8VDJ3
46	GO:0061136	regulation of proteasomal protein catabo...	142	9	4.62	0.0076	A3KPW9|O35426|O35593|P18431|P49715|Q5RFD3|Q8IQ27|Q9BXM7|Q9JJP9
47	GO:0046498	S-adenosylhomocysteine metabolic process	13	3	0.42	0.00768	O76757|P13255|Q96HN2
48	GO:0046439	L-cysteine metabolic process	13	3	0.42	0.00768	O76757|P35520|Q96HN2
49	GO:0009071	serine family amino acid catabolic proce...	13	3	0.42	0.00768	P23434|P28337|P35520
50	GO:0031065	positive regulation of histone deacetyla...	13	3	0.42	0.00768	P36956|Q15139|Q9BXM7
51	GO:0050746	regulation of lipoprotein metabolic proc...	13	3	0.42	0.00768	P05090|Q32KY0|Q8SPI0
52	GO:0002437	inflammatory response to antigenic stimu...	13	3	0.42	0.00768	O35516|Q3T0X5|Q9BQE4
53	GO:0006826	iron ion transport	35	6	1.14	0.00805	P08582|P70705|Q26061|Q68FD5|Q99437|Q9Z0Z4
54	GO:0034599	cellular response to oxidative stress	196	13	6.38	0.00924	O35426|P16884|P19804|P35705|P54399|P70705|Q0Z8U2|Q15139|Q60520|Q99ND9|Q9BQE4|Q9BXM7|Q9JJP9
55	GO:0045833	negative regulation of lipid metabolic p...	57	5	1.85	0.00951	P05090|P45953|Q32KY0|Q5VYJ5|Q8SPI0
56	GO:0006577	amino-acid betaine metabolic process	30	5	0.98	0.00982	P43155|Q2KJC9|Q5I597|Q9DBT9|Q9QZU7
57	GO:1903409	reactive oxygen species biosynthetic pro...	61	6	1.98	0.00982	O02705|P30536|P57757|Q4GZT3|Q92538|Q9VQH2
58	GO:0010952	positive regulation of peptidase activit...	82	3	2.67	0.00995	Q0Z8U2|Q99MN1|Q9BXM7
59	GO:0007586	digestion	80	7	2.6	0.01014	A0A0R4IVV0|O43451|P00760|P00765|P09327|Q8CIE6|Q9CR35
60	GO:0045669	positive regulation of osteoblast differ...	27	4	0.88	0.01073	P35556|P40682|P49715|Q15139
61	GO:0006783	heme biosynthetic process	32	4	1.04	0.01161	P30536|Q08DG6|Q3ZC31|Q9P0S9
62	GO:0032570	response to progesterone	15	3	0.49	0.01164	P30536|P36956|P42586
63	GO:0044719	regulation of imaginal disc-derived wing...	15	3	0.49	0.01164	P42283|P42284|Q9VT04
64	GO:0050715	positive regulation of cytokine secretio...	28	4	0.91	0.0122	O35426|P19367|Q01082|Q99MN1
65	GO:0006111	regulation of gluconeogenesis	29	4	0.94	0.0138	P00637|P13255|P81436|Q9BQE4
66	GO:2000134	negative regulation of G1/S transition o...	45	5	1.46	0.0139	P04412|P25439|P26686|P62979|Q4GZT3
67	GO:0048662	negative regulation of smooth muscle cel...	16	3	0.52	0.01398	P05090|Q32KY0|Q8SPI0
68	GO:0007310	oocyte dorsal/ventral axis specification	16	3	0.52	0.01398	P04412|P17210|Q960V3
69	GO:0007406	negative regulation of neuroblast prolif...	16	3	0.52	0.01398	P25439|P36872|Q9VYG2
70	GO:0006596	polyamine biosynthetic process	16	3	0.52	0.01398	P00860|P55814|Q90XD2
71	GO:0007614	short-term memory	16	3	0.52	0.01398	P14599|P34082|Q9W4M9
72	GO:0031324	negative regulation of cellular metaboli...	1707	57	55.54	0.01405	A3KPW9|O08789|O15118|O35426|O35516|O60506|O97159|P00637|P05090|P0C192|P17210|P17789|P18431|P20618|P29341|P30260|P30536|P35705|P36956|P40429|P45953|P48809|P49715|P57757|P62979|P67809|P81436|P98158|Q00438|Q01842|Q02556|Q04519|Q0VD19|Q0Z8U2|Q13501|Q24491|Q32KY0|Q4R979|Q5R7F0|Q5VYJ5|Q5XIH7|Q60520|Q61471|Q62210|Q68FD5|Q6IMZ0|Q6JHU9|Q7KRI2|Q80TL0|Q8SPI0|Q91YW3|Q95JF4|Q9BQE4|Q9BXM7|Q9NDJ2|Q9UKV3|Q9VLR5
73	GO:0008340	determination of adult lifespan	61	6	1.98	0.01411	P04412|P40320|Q01842|Q24K02|Q9U539|Q9XTL9
74	GO:0000027	ribosomal large subunit assembly	45	5	1.46	0.01497	P30050|P46087|Q19162|Q99L28|Q9W3C2
75	GO:0007464	R3/R4 cell fate commitment	17	3	0.55	0.01657	P42283|P42284|Q01842
76	GO:0046034	ATP metabolic process	340	21	11.06	0.01851	P00637|P15259|P19367|P21914|P25286|P30536|P31404|P31410|P35434|P56556|P57757|P70705|P81436|Q02356|Q02827|Q05825|Q4R591|Q5RC24|Q7TQ16|Q90XG0|Q9BXM7
77	GO:0007568	aging	251	18	8.17	0.01908	O08789|P04412|P05090|P30536|P36956|P40320|P98158|Q01842|Q24K02|Q32KY0|Q60520|Q6NYK8|Q8BVY0|Q8HXP3|Q8SPI0|Q99ND9|Q9U539|Q9XTL9
78	GO:0071222	cellular response to lipopolysaccharide	61	6	1.98	0.0193	O35426|P30536|Q02556|Q14108|Q99PV0|Q9BQE4
79	GO:0072595	maintenance of protein localization in o...	28	4	0.91	0.01935	P19367|P30536|Q5XHA2|Q9BXM7
80	GO:0006032	chitin catabolic process	18	3	0.59	0.01942	P36362|P49010|Q9W092
81	GO:0048025	negative regulation of mRNA splicing, vi...	18	3	0.59	0.01942	Q00438|Q24491|Q9UKV3
82	GO:0070972	protein localization to endoplasmic reti...	76	9	2.47	0.01956	P14576|P30050|P40429|P62979|Q5M8Y1|Q5XHA2|Q66KU2|Q92538|Q9UHQ4
83	GO:0006643	membrane lipid metabolic process	212	12	6.9	0.01966	P08842|P26779|P81139|Q04519|Q0VD19|Q15139|Q5M8F9|Q64676|Q7TNK0|Q8BS35|Q9NR71|Q9V7Y2
84	GO:0000272	polysaccharide catabolic process	43	6	1.4	0.02226	O43451|P36362|P49010|Q2PQH8|Q9W092|Q9XTL9
85	GO:0009062	fatty acid catabolic process	119	8	3.87	0.02231	P15651|P43155|P45953|P57093|P79274|Q7KML2|Q92539|Q9D8B1
86	GO:0001731	formation of translation preinitiation c...	19	3	0.62	0.02251	P40429|Q8BGD9|Q9VZS3
87	GO:0007455	eye-antennal disc morphogenesis	19	3	0.62	0.02251	P04412|Q9VT28|Q9W0K4
88	GO:0085029	extracellular matrix assembly	19	3	0.62	0.02251	P70705|Q7XXL2|Q8K1N2
89	GO:0007298	border follicle cell migration	50	5	1.63	0.02276	P04412|P17789|P45594|P48809|Q01842
90	GO:0007623	circadian rhythm	173	10	5.63	0.0244	P0CB82|P18431|P26270|P36872|P36956|P81436|Q4R979|Q60520|Q6IMZ0|Q99KQ4
91	GO:1990748	cellular detoxification	31	4	1.01	0.02586	P10768|P15626|P46436|P70705
92	GO:0008407	chaeta morphogenesis	20	3	0.65	0.02586	P18431|Q7K1V5|Q9VT28
93	GO:0031440	regulation of mRNA 3'-end processing	20	3	0.65	0.02586	P26686|Q02427|Q24491
94	GO:0006614	SRP-dependent cotranslational protein ta...	35	4	1.14	0.02613	P14576|P30050|P40429|P62979
95	GO:0043123	positive regulation of I-kappaB kinase/N...	70	6	2.28	0.02615	P62979|Q13049|Q15139|Q60HG7|Q62210|Q9BXM7
96	GO:0009607	response to biotic stimulus	493	32	16.04	0.02748	A0A0L8FIV2|A0A0L8FRR2|O35426|O35449|O35516|P00860|P09327|P26686|P30536|P35705|P42283|P42284|Q02556|Q14108|Q23979|Q5R8Z8|Q60520|Q6JHU9|Q6NXA4|Q6NYB7|Q86IC8|Q8IQ27|Q8MSF5|Q92538|Q95RA9|Q99PV0|Q9BQE4|Q9R189|Q9U1M2|Q9UGM3|Q9VQH2|Q9XTL9
97	GO:0097164	ammonium ion metabolic process	153	14	4.98	0.0276	B4QX46|F1N5C8|P00860|P43155|P70705|Q04519|Q0VD19|Q2KJC9|Q5R6J7|Q7PCJ9|Q90XD2|Q92539|Q9DBT9|Q9QZU7
98	GO:0000184	nuclear-transcribed mRNA catabolic proce...	71	6	2.31	0.02781	P15170|P29341|P30050|P40429|P62979|Q9VYS3
99	GO:0002181	cytoplasmic translation	139	11	4.52	0.02814	P05389|P05765|P15170|P31009|P40429|P50882|Q0Z8U2|Q4R979|Q8BGD9|Q99ND9|Q9VZS3
100	GO:0007254	JNK cascade	131	8	4.26	0.02925	P18431|P45985|P62979|Q01842|Q0Z8U2|Q95JF4|Q9BXM7|Q9NIV1
101	GO:0035167	larval lymph gland hemopoiesis	21	3	0.68	0.02946	P42283|P42284|Q7KRI2
102	GO:0072337	modified amino acid transport	21	3	0.68	0.02946	P57757|P98158|Q28619
103	GO:0006091	generation of precursor metabolites and ...	490	30	15.94	0.03139	B0FWD1|O94564|P00637|P13255|P15259|P19367|P21914|P49715|P56556|P62979|P70705|P81436|Q02827|Q16P20|Q2PQH8|Q4R591|Q5NVR2|Q5RC24|Q7K1V5|Q7KML2|Q7TQ16|Q90512|Q90XG0|Q99KI0|Q9BQE4|Q9BXM7|Q9DCT2|Q9WU81|Q9WUM5|Q9XTL9
104	GO:0031327	negative regulation of cellular biosynth...	1054	32	34.29	0.03235	O08789|O35426|O35516|O60506|O97159|P17210|P17789|P30536|P36956|P40429|P45953|P48809|P49715|P57757|P62979|P67809|Q01842|Q02556|Q0Z8U2|Q13501|Q4R979|Q5VYJ5|Q5XIH7|Q60520|Q61471|Q68FD5|Q6IMZ0|Q6JHU9|Q7KRI2|Q9BQE4|Q9NDJ2|Q9VLR5
105	GO:1902373	negative regulation of mRNA catabolic pr...	35	5	1.14	0.03244	O60506|P29341|P67809|Q00438|Q61471
106	GO:0032273	positive regulation of protein polymeriz...	89	5	2.9	0.03246	P09327|Q0Z8U2|Q5BL41|Q9BXM7|Q9R0Q6
107	GO:0060142	regulation of syncytium formation by pla...	11	2	0.36	0.03249	P14318|Q20591
108	GO:1903020	positive regulation of glycoprotein meta...	14	2	0.46	0.0325	Q5R7F0|Q6NYB7
109	GO:0046456	icosanoid biosynthetic process	26	4	0.85	0.03252	G1TGF1|Q6S9C8|Q9CPU4|Q9DB60
110	GO:0035152	regulation of tube architecture, open tr...	27	4	0.88	0.03252	P04412|P17789|P34082|P46150
111	GO:1901222	regulation of NIK/NF-kappaB signaling	28	4	0.91	0.03252	D4A1R8|Q0Z8U2|Q62210|Q6JHU9
112	GO:0044819	mitotic G1/S transition checkpoint	29	2	0.94	0.03253	P26686|P62979
113	GO:0061333	renal tubule morphogenesis	60	3	1.95	0.03253	P02463|P04412|Q4GZT3
114	GO:0048525	negative regulation of viral process	31	2	1.01	0.03253	Q13049|Q6JHU9
115	GO:0006901	vesicle coating	37	2	1.2	0.03254	Q92538|Q9UBV8
116	GO:1901800	positive regulation of proteasomal prote...	77	5	2.51	0.03259	O35426|P18431|P49715|Q8IQ27|Q9JJP9
117	GO:0045451	pole plasm oskar mRNA localization	19	3	0.62	0.03261	P17210|P25843|P48809
118	GO:0006730	one-carbon metabolic process	55	5	1.79	0.03279	O76757|P13255|P40320|Q92051|Q96HN2
119	GO:0033209	tumor necrosis factor-mediated signaling...	46	6	1.5	0.03295	D4A1R8|P20618|P62979|Q13049|Q99MN1|Q9CQM5
120	GO:0002686	negative regulation of leukocyte migrati...	22	3	0.72	0.0333	P05090|Q32KY0|Q8SPI0
121	GO:0022617	extracellular matrix disassembly	22	3	0.72	0.0333	P08582|P35556|Q61233
122	GO:0007367	segment polarity determination	22	3	0.72	0.0333	P04412|P18431|Q7QHW5
123	GO:0033539	fatty acid beta-oxidation using acyl-CoA...	22	3	0.72	0.0333	P15651|P45953|Q7KML2
124	GO:0090382	phagosome maturation	22	3	0.72	0.0333	Q27367|Q5R8Z8|Q99437
125	GO:0006734	NADH metabolic process	22	3	0.72	0.0333	P15259|P19367|Q9WU81
126	GO:0006418	tRNA aminoacylation for protein translat...	96	7	3.12	0.03696	P21894|P28668|Q2KJG3|Q3ZBV8|Q6PF21|Q8BU30|Q99MN1
127	GO:0045926	negative regulation of growth	171	8	5.56	0.03737	O35516|O88279|P00637|P18431|Q02556|Q13501|Q9DCT2|Q9R0J8
128	GO:0008652	cellular amino acid biosynthetic process	119	10	3.87	0.03937	B7PRF6|P05202|P35520|Q04831|Q5I597|Q5RBM6|Q60HG7|Q8CHR6|Q9LV03|Q9Z110
129	GO:0045185	maintenance of protein location	96	8	3.12	0.03954	P19367|P25843|P30536|P35556|Q14766|Q4GZT3|Q5XHA2|Q9BXM7
130	GO:0007315	pole plasm assembly	29	5	0.94	0.03966	A1Z6E0|P17210|P25843|P46150|P48809
131	GO:0042402	cellular biogenic amine catabolic proces...	23	3	0.75	0.03991	Q7PCJ9|Q81CK1|Q9DBT9
132	GO:1902175	regulation of oxidative stress-induced i...	24	3	0.78	0.03991	P54399|Q9BXM7|Q9JJP9
133	GO:0043320	natural killer cell degranulation	10	2	0.33	0.03999	P14562|Q9R189
134	GO:0032261	purine nucleotide salvage	10	2	0.33	0.03999	P54363|Q02356
135	GO:0070983	dendrite guidance	10	2	0.33	0.03999	P25439|Q9NDJ2
136	GO:0001961	positive regulation of cytokine-mediated...	10	2	0.33	0.03999	D4A1R8|Q13049
137	GO:0033540	fatty acid beta-oxidation using acyl-CoA...	10	2	0.33	0.03999	P43155|Q7KML2
138	GO:0045780	positive regulation of bone resorption	10	2	0.33	0.03999	P40682|Q61810
139	GO:0035729	cellular response to hepatocyte growth f...	10	2	0.33	0.03999	P09327|Q6JHU9
140	GO:0045838	positive regulation of membrane potentia...	10	2	0.33	0.03999	P29845|P57757
141	GO:0015682	ferric iron transport	10	2	0.33	0.03999	Q68FD5|Q99437
142	GO:0006691	leukotriene metabolic process	10	2	0.33	0.03999	Q6S9C8|Q9CPU4
143	GO:0032259	methylation	296	10	9.63	0.04017	O35426|P13255|P15170|P46087|P62325|P81436|Q3UG20|Q55EX9|Q9DBE9|Q9W4M9
144	GO:0006099	tricarboxylic acid cycle	78	6	2.54	0.04137	P21914|Q16P20|Q5NVR2|Q90512|Q99KI0|Q9WUM5
145	GO:0051289	protein homotetramerization	78	6	2.54	0.04137	P00637|P13255|P15651|Q4GZT3|Q63150|Q91XV4
146	GO:0010803	regulation of tumor necrosis factor-medi...	24	3	0.78	0.04174	D4A1R8|P62979|Q13049
147	GO:0007035	vacuolar acidification	24	3	0.78	0.04174	P25286|Q99437|Q9W4P5
148	GO:0016319	mushroom body development	24	3	0.78	0.04174	P14599|P34082|P45594
149	GO:0051591	response to cAMP	60	4	1.95	0.04178	P36956|Q4GZT3|Q62210|Q9VQH2
150	GO:0006511	ubiquitin-dependent protein catabolic pr...	611	25	19.88	0.04476	A3KPW9|O35426|O55234|O61470|P18431|P20618|P25867|P26270|P30260|P41148|P49715|P62979|Q13049|Q13501|Q3T0X5|Q4R4R0|Q5U300|Q62210|Q6P877|Q7TNY1|Q8IQ27|Q9BQE4|Q9BXM7|Q9JJP9|Q9QUM9
151	GO:0001700	embryonic development via the syncytial ...	70	6	2.28	0.04599	P04412|P18431|P25843|P36872|Q01842|Q7KRI2
152	GO:0006446	regulation of translational initiation	70	6	2.28	0.04599	O43432|P40429|Q4R979|Q6GNI4|Q8JZQ9|Q91YW3
153	GO:2000273	positive regulation of receptor activity	25	3	0.81	0.04632	Q4GZT3|Q99ND9|Q9BXM7
154	GO:0008355	olfactory learning	25	3	0.81	0.04632	P04412|P18431|P34082
155	GO:0007595	lactation	25	3	0.81	0.04632	O35426|P70705|Q5R6J7
156	GO:0006030	chitin metabolic process	79	8	2.57	0.04721	A0A0L8FI29|A0A0L8GSV6|A0A0L8H3R8|K1PYI7|K1QTN5|P36362|P49010|Q9W092
157	GO:1903036	positive regulation of response to wound...	39	4	1.27	0.04766	O35426|P04412|P25843|P70705
158	GO:0035222	wing disc pattern formation	32	3	1.04	0.04779	P04412|P22464|Q9NDJ2
159	GO:0044091	membrane biogenesis	34	3	1.11	0.0478	P46150|Q01082|Q7TNK0
160	GO:0043471	regulation of cellular carbohydrate cata...	11	2	0.36	0.04784	P15259|Q9XTL9
161	GO:0010992	ubiquitin recycling	11	2	0.36	0.04784	Q24K02|Q9BXM7
162	GO:0045433	male courtship behavior, veined wing gen...	11	2	0.36	0.04784	P46150|Q04047
163	GO:0046485	ether lipid metabolic process	11	2	0.36	0.04784	Q5M8F9|Q8BS35
164	GO:0006578	amino-acid betaine biosynthetic process	11	2	0.36	0.04784	Q2KJC9|Q9QZU7
165	GO:0010155	regulation of proton transport	11	2	0.36	0.04784	P70705|Q5R7F0
166	GO:0019344	cysteine biosynthetic process	11	2	0.36	0.04784	P35520|Q60HG7
167	GO:0050849	negative regulation of calcium-mediated ...	11	2	0.36	0.04784	Q4GZT3|Q5R7F0
168	GO:0006979	response to oxidative stress	369	26	12	0.04872	G9JJU2|O35426|O55234|P05090|P16884|P19804|P35705|P36968|P54399|P56556|P62325|P70705|Q0Z8U2|Q15139|Q32KY0|Q3UQ28|Q4AEI0|Q60520|Q8HXP3|Q8SPI0|Q99MD6|Q99ND9|Q9BQE4|Q9BXM7|Q9JJP9|Q9VQH2
169	GO:0019752	carboxylic acid metabolic process	1096	71	35.66	0.0495	A3KCL7|B7PRF6|G1TGF1|O15118|O76757|P00637|P00860|P05202|P13255|P15259|P15651|P19367|P20618|P21894|P21914|P23434|P28337|P28668|P35520|P36956|P43155|P45953|P48596|P57093|P70705|P79274|P81436|Q02252|Q04831|Q14108|Q16P20|Q2KIA9|Q2KJG3|Q3ZBV8|Q4R591|Q5I597|Q5NVR2|Q5R6J7|Q5RBM6|Q5VYJ5|Q60HG7|Q63150|Q68FD5|Q6PF21|Q6S9C8|Q7KML2|Q81CK1|Q86SK9|Q8BU30|Q8CHR6|Q90512|Q90XD2|Q90XG0|Q92539|Q95028|Q96HN2|Q99KI0|…

## Sheet: RNAseq_GO_LZvsW_subset_W
List of over-represented GO present in Wild group from the comparison between LZ and Wild groups at transcriptomic level.
# rank	GO ID	GO term	Annotated	Significant	Expected	P-val (Fisher test)	List of genes (UniProt accession)
1	GO:0022610	biological adhesion	764	4	1.22	6.4e-05	P02461|P03135|P15989|Q8R5M3
2	GO:0007179	transforming growth factor beta receptor...	109	3	0.17	0.00068	P02461|P02466|P11939
3	GO:0030199	collagen fibril organization	28	2	0.04	0.00091	P02461|P02466
4	GO:0071300	cellular response to retinoic acid	28	2	0.04	0.00091	P02466|Q02962
5	GO:0071230	cellular response to amino acid stimulus	61	2	0.1	0.00425	P02461|P02466
6	GO:0043588	skin development	110	2	0.18	0.01326	P02461|P02466
7	GO:0072176	nephric duct development	10	1	0.02	0.01588	Q02962
8	GO:0090189	regulation of branching involved in uret...	10	1	0.02	0.01588	Q02962
9	GO:0097067	cellular response to thyroid hormone sti...	10	1	0.02	0.01588	P02466
10	GO:0048799	animal organ maturation	11	1	0.02	0.01745	Q02962
11	GO:0072170	metanephric tubule development	11	1	0.02	0.01745	Q02962
12	GO:0001710	mesodermal cell fate commitment	11	1	0.02	0.01745	Q02962
13	GO:0061213	positive regulation of mesonephros devel...	11	1	0.02	0.01745	Q02962
14	GO:0070208	protein heterotrimerization	11	1	0.02	0.01745	P02466
15	GO:0090185	negative regulation of kidney developmen...	11	1	0.02	0.01745	Q02962
16	GO:0072243	metanephric nephron epithelium developme...	11	1	0.02	0.01745	Q02962
17	GO:0035025	positive regulation of Rho protein signa...	11	1	0.02	0.01745	P02461
18	GO:0060231	mesenchymal to epithelial transition	11	1	0.02	0.01745	Q02962
19	GO:0009405	pathogenesis	12	1	0.02	0.01903	P43147
20	GO:0048745	smooth muscle tissue development	12	1	0.02	0.01903	P02461
21	GO:0090192	regulation of glomerulus development	12	1	0.02	0.01903	Q02962
22	GO:0019835	cytolysis	12	1	0.02	0.01903	Q02962
23	GO:1904748	regulation of apoptotic process involved...	12	1	0.02	0.01903	Q02962
24	GO:0045672	positive regulation of osteoclast differ...	12	1	0.02	0.01903	P11939
25	GO:0007601	visual perception	137	2	0.22	0.02007	Q02962|Q9YI25
26	GO:0072075	metanephric mesenchyme development	13	1	0.02	0.0206	Q02962
27	GO:0072224	metanephric glomerulus development	13	1	0.02	0.0206	Q02962
28	GO:0002181	cytoplasmic translation	139	2	0.22	0.02062	Q9V3G1|Q9VZS5
29	GO:0016114	terpenoid biosynthetic process	14	1	0.02	0.02216	Q9YI25
30	GO:0035994	response to muscle stretch	14	1	0.02	0.02216	P11939
31	GO:0072273	metanephric nephron morphogenesis	14	1	0.02	0.02216	Q02962
32	GO:0072215	regulation of metanephros development	14	1	0.02	0.02216	Q02962
33	GO:0010092	specification of animal organ identity	15	1	0.02	0.02373	Q02962
34	GO:0046479	glycosphingolipid catabolic process	15	1	0.02	0.02373	Q60648
35	GO:1903077	negative regulation of protein localizat...	16	1	0.03	0.02529	Q8R5M3
36	GO:0071869	response to catecholamine	16	1	0.03	0.02529	P02466
37	GO:0072202	cell differentiation involved in metanep...	16	1	0.03	0.02529	Q02962
38	GO:0071276	cellular response to cadmium ion	16	1	0.03	0.02529	P11939
39	GO:0046514	ceramide catabolic process	17	1	0.03	0.02685	Q60648
40	GO:0060561	apoptotic process involved in morphogene...	17	1	0.03	0.02685	Q02962
41	GO:0048596	embryonic camera-type eye morphogenesis	17	1	0.03	0.02685	Q02962
42	GO:0016973	poly(A)+ mRNA export from nucleus	18	1	0.03	0.02841	Q9BY77
43	GO:1905332	positive regulation of morphogenesis of ...	19	1	0.03	0.02996	Q02962
44	GO:0018149	peptide cross-linking	19	1	0.03	0.02996	P02461
45	GO:0090102	cochlea development	20	1	0.03	0.03152	Q02962
46	GO:0030858	positive regulation of epithelial cell d...	23	1	0.04	0.03616	Q02962
47	GO:0030212	hyaluronan metabolic process	23	1	0.04	0.03616	A2VE29
48	GO:0035909	aorta morphogenesis	23	1	0.04	0.03616	P02461
49	GO:0048793	pronephros development	25	1	0.04	0.03925	Q02962
50	GO:2001222	regulation of neuron migration	25	1	0.04	0.03925	P02461
51	GO:0060395	SMAD protein signal transduction	26	1	0.04	0.04078	P11939
52	GO:0006369	termination of RNA polymerase II transcr...	27	1	0.04	0.04232	Q9BY77
53	GO:2000036	regulation of stem cell population maint...	27	1	0.04	0.04232	Q02962
54	GO:0050885	neuromuscular process controlling balanc...	27	1	0.04	0.04232	Q60648
55	GO:0048854	brain morphogenesis	28	1	0.04	0.04385	Q02962
56	GO:0021545	cranial nerve development	28	1	0.04	0.04385	Q02962
57	GO:0035914	skeletal muscle cell differentiation	29	1	0.05	0.04539	P11939
58	GO:0007266	Rho protein signal transduction	133	2	0.21	0.04691	P02461|P02466
59	GO:0035850	epithelial cell differentiation involved...	31	1	0.05	0.04844	Q02962
60	GO:0001568	blood vessel development	347	2	0.55	0.04902	P02461|P02466
61	GO:0046794	transport of virus	32	1	0.05	0.04997	P03135
