# Supplementary material for: Global impact of diet and temperature over aquaculture of Octopus vulgaris paralarvae from a transcriptomic approach
Source: Sci Rep. 2019 Jul 16;9:10312. doi: 10.1038/s41598-019-46492-2 (PMC6635378; doi:10.1038/s41598-019-46492-2)
Supplement: Supplementary file 3 — Dataset S3 [file 41598_2019_46492_MOESM3_ESM.xlsx]

## Sheet: Supplementary Table S3
Title:	Global impact of diet and temperature over aquaculture of Octopus vulgaris paralarvae from a transcriptomic approach
Author list:	García-Fernández, P., Prado-Alvarez, M., Nande, M., García de la serrana, D., Perales-Raya, C., Almansa, E., Varó, I., Gestal, C.
Supplementary Table S3
This file contains the complete report of SWATH-differentially expressed protein analysis, each pair of tabs correspond to one comparison.

## Sheet: SWATH_LAvsLZ_subset_LA
List of over-expressed proteins present in LA group from the comparison between LA and LZ groups at proteomic level.
UniProt accession	Protein name and [Organism]	Coefficient
XP_014770938	PREDICTED: soma ferritin-like [Octopus bimaculoides]	-0.21584
XP_014770176	PREDICTED: nucleolin-like isoform X2 [Octopus bimaculoides]	-0.200221
XP_014786473	PREDICTED: heterogeneous nuclear ribonucleoprotein K-like isoform X5 [Octopus bimaculoides]	-0.196728
XP_014785762	PREDICTED: polypyrimidine tract-binding protein 1-like isoform X8 [Octopus bimaculoides]	-0.151005
XP_014782589	PREDICTED: heterogeneous nuclear ribonucleoprotein A1-like [Octopus bimaculoides]	-0.119248
KOF95433	hypothetical protein OCBIM_22038407mg [Octopus bimaculoides]	-0.0942342
XP_014778655	PREDICTED: 2-oxoisovalerate dehydrogenase subunit beta, mitochondrial-like [Octopus bimaculoides]	-0.091416
XP_014771007	PREDICTED: heterogeneous nuclear ribonucleoprotein H3-like [Octopus bimaculoides]	-0.0879757
CCG28030	alpha tubulin 3 [Sepia officinalis]	-0.0830341
XP_014781300	PREDICTED: proteasome subunit alpha type-3-like [Octopus bimaculoides]	-0.0548752
KZS17320	Uncharacterized protein APZ42_016906 [Daphnia magna]	-0.0540456
KOF88892	hypothetical protein OCBIM_22014068mg, partial [Octopus bimaculoides]	-0.0528903
AKO90271	cathepsin A2 [Tigriopus japonicus]	-0.0523631
XP_014776800	PREDICTED: 60 kDa neurofilament protein-like [Octopus bimaculoides]	-0.0475041
EFX78003	hypothetical protein DAPPUDRAFT_305290 [Daphnia pulex]	-0.0443856
XP_014768875	PREDICTED: transketolase-like isoform X1 [Octopus bimaculoides]	-0.0427557
KZS04159	Protein Z-dependent protease inhibitor [Daphnia magna]	-0.0427213
P25169	RecName: Full=Sodium/potassium-transporting ATPase subunit beta; AltName: Full=Sodium/potassium-dependent ATPase beta subunit	-0.0389047
KZS17320	Uncharacterized protein APZ42_016906 [Daphnia magna]	-0.0342476
Q95V58	RecName: Full=Arginine kinase; Short=AK	-0.0318375
KOF66633	hypothetical protein OCBIM_22011740mg [Octopus bimaculoides]	-0.0252168
XP_023725986	basement membrane-specific heparan sulfate proteoglycan core protein-like [Cryptotermes secundus]	-0.0210062
XP_009052000	hypothetical protein LOTGIDRAFT_206275 [Lottia gigantea]	-0.0205602
KOF96214	hypothetical protein OCBIM_22036078mg [Octopus bimaculoides]	-0.0034013
CDG41627	myosin heavy chain isoform D, partial [Octopus bimaculoides]	-0.00026021
XP_013786869	histone H2A.V-like [Limulus polyphemus]	-0.000139594

## Sheet: SWATH_LAvsLZ_subset_LZ
List of over-expressed proteins present in LZ group from the comparison between LA and LZ groups at proteomic level.
UniProt accession	Protein name and [Organism]	Coefficient
ADK25704	glyceraldehyde-3-phosphate dehydrogenase [Cancer borealis]	0.183647
AJC97112	Rab1A [Macrobrachium rosenbergii]	0.168843
KOF85162	hypothetical protein OCBIM_22020759mg [Octopus bimaculoides]	0.155408
XP_014771472	PREDICTED: purine nucleoside phosphorylase-like [Octopus bimaculoides]	0.13151
XP_014791243	PREDICTED: glyceraldehyde-3-phosphate dehydrogenase-like isoform X1 [Octopus bimaculoides]	0.127795
XP_014774805	PREDICTED: LOW QUALITY PROTEIN: myosin heavy chain, striated muscle-like [Octopus bimaculoides]	0.117516
KOF95363	hypothetical protein OCBIM_22038736mg [Octopus bimaculoides]	0.102554
CDG41623	myosin heavy chain isoform A [Octopus bimaculoides]	0.0881066
TRINITY_DN133537_c0_g2_i3:3-356(+)	#N/A	0.0742889
ABW74905	cathepsin C [Penaeus monodon]	0.0676787
AJS13771	cathepsin L protein [Cherax quadricarinatus]	0.0636411
AIF27797	cathepsin D [Marsupenaeus japonicus]	0.0626007
KOF85162	hypothetical protein OCBIM_22020759mg [Octopus bimaculoides]	0.0597976
XP_018009338	PREDICTED: myelin expression factor 2-like [Hyalella azteca]	0.0587426
ACG70181	cathepsin D-like protein [Homarus americanus]	0.0552889
XP_014770628	PREDICTED: cathepsin L1-like [Octopus bimaculoides]	0.0518293
AGT29851	cathepsin B [Eriocheir sinensis]	0.0504139
KOF85162	hypothetical protein OCBIM_22020759mg [Octopus bimaculoides]	0.0472639
TRINITY_DN134565_c24_g2_i1:1672-1830(+)	#N/A	0.0454912
ADO65982	cathepsin A [Eriocheir sinensis]	0.0448852
XP_018009489	PREDICTED: beta-galactosidase-like [Hyalella azteca]	0.0443313
XP_018019404	PREDICTED: beta-hexosaminidase subunit beta-like isoform X2 [Hyalella azteca]	0.0379076
TRINITY_DN95357_c1_g1_i1:2-163(+)	#N/A	0.0365158
KZS17319	Uncharacterized protein APZ42_016912 [Daphnia magna]	0.0328622
KZS07838	Dipeptidyl peptidase 2 [Daphnia magna]	0.0311604
BAJ23879	glycogen phosphorylase [Marsupenaeus japonicus]	0.0233304
AID47194	arginine kinase [Macrophthalmus japonicus]	0.0218381
KOF70024	hypothetical protein OCBIM_22003650mg [Octopus bimaculoides]	0.0209875
AAW57889	hemocyanin subunit 1 [Metacarcinus magister]	0.0205226
AFC88033	beta-actin [Scylla paramamosain]	0.0192796
AVN99022	alpha-actinin, sarcomeric-like isoform X1, partial [Procambarus clarkii]	0.0184663
XP_014774805	PREDICTED: LOW QUALITY PROTEIN: myosin heavy chain, striated muscle-like [Octopus bimaculoides]	0.0118677
AAW57890	hemocyanin subunit 2 [Metacarcinus magister]	0.00329555
KOF85166	hypothetical protein OCBIM_22020761mg [Octopus bimaculoides]	0.00039596

## Sheet: SWATH_LZvsHZ_subset_LZ
List of over-expressed proteins present in LZ group from the comparison between LZ and HZ groups at proteomic level.
UniProt accession	Protein name and [Organism]	Coefficient
ABO26656	signal sequence receptor beta-like protein [Haliotis discus discus]	-0.187875
XP_014788792	PREDICTED: threonine--tRNA ligase, cytoplasmic-like [Octopus bimaculoides]	-0.128793
XP_014789836	PREDICTED: hemocyanin G-type, units Oda to Odg-like, partial [Octopus bimaculoides]	-0.124442
XP_014775129	PREDICTED: uncharacterized protein LOC106872607 [Octopus bimaculoides]	-0.1156
XP_021348707	alpha-L-fucosidase-like [Mizuhopecten yessoensis]	-0.108334
KOF95563	hypothetical protein OCBIM_22037980mg [Octopus bimaculoides]	-0.101232
AGT29851	cathepsin B [Eriocheir sinensis]	-0.0933672
ABW74905	cathepsin C [Penaeus monodon]	-0.0892469
XP_014775432	PREDICTED: alpha-N-acetylgalactosaminidase-like [Octopus bimaculoides]	-0.0858121
XP_014784652	PREDICTED: protein arginine N-methyltransferase 1-like [Octopus bimaculoides]	-0.0782144
XP_014782301	PREDICTED: dipeptidyl peptidase 2-like [Octopus bimaculoides]	-0.0748683
XP_014773021	PREDICTED: aspartate aminotransferase, cytoplasmic-like [Octopus bimaculoides]	-0.0720218
KOF85373	hypothetical protein OCBIM_22020505mg [Octopus bimaculoides]	-0.0674391
KOF73758	hypothetical protein OCBIM_22037341mg [Octopus bimaculoides]	-0.065441
XP_014786917	PREDICTED: ras-related protein Rab-2 [Octopus bimaculoides]	-0.0642737
XP_014774686	PREDICTED: uncharacterized protein LOC106872275 [Octopus bimaculoides]	-0.0570144
AAU84460	hemocyanin A-type, partial [Enteroctopus dofleini]	-0.0531013
XP_018019404	PREDICTED: beta-hexosaminidase subunit beta-like isoform X2 [Hyalella azteca]	-0.0474988
XP_014775583	PREDICTED: probable aminopeptidase NPEPL1 [Octopus bimaculoides]	-0.0465573
AJS13771	cathepsin L protein [Cherax quadricarinatus]	-0.0433929
XP_015929606	isocitrate dehydrogenase [NADP] cytoplasmic [Parasteatoda tepidariorum]	-0.0427155
XP_014787834	PREDICTED: cathepsin Z-like, partial [Octopus bimaculoides]	-0.0396438
ADO65982	cathepsin A [Eriocheir sinensis]	-0.0346684
XP_014784992	PREDICTED: copine-3-like isoform X1 [Octopus bimaculoides]	-0.0273424
XP_014774686	PREDICTED: uncharacterized protein LOC106872275 [Octopus bimaculoides]	-0.00897245

## Sheet: SWATH_LZvsHZ_subset_HZ
List of over-expressed proteins present in HZ group from the comparison between LZ and HZ groups at proteomic level.
UniProt accession	Protein name and [Organism]	Coefficient
XP_014776800	PREDICTED: 60 kDa neurofilament protein-like [Octopus bimaculoides]	0.22387
XP_014768875	PREDICTED: transketolase-like isoform X1 [Octopus bimaculoides]	0.160943
AAU84460	hemocyanin A-type, partial [Enteroctopus dofleini]	0.1155
XP_014785762	PREDICTED: polypyrimidine tract-binding protein 1-like isoform X8 [Octopus bimaculoides]	0.106815
BAV31378	chitinase [Octopus vulgaris]	0.0845457
XP_014772917	PREDICTED: TAR DNA-binding protein 43-like [Octopus bimaculoides]	0.0840994
XP_014786473	PREDICTED: heterogeneous nuclear ribonucleoprotein K-like isoform X5 [Octopus bimaculoides]	0.0620764
XP_014789094	PREDICTED: heterogeneous nuclear ribonucleoprotein A2 homolog 1-like [Octopus bimaculoides]	0.0618335
KZS17320	Uncharacterized protein APZ42_016906 [Daphnia magna]	0.0473218
KOF81728	hypothetical protein OCBIM_22026180mg [Octopus bimaculoides]	0.0389062
XP_014778218	PREDICTED: uncharacterized protein LOC106874846 isoform X1 [Octopus bimaculoides]	0.0341691
XP_014768875	PREDICTED: transketolase-like isoform X1 [Octopus bimaculoides]	0.0335644
XP_014786407	PREDICTED: opine dehydrogenase-like [Octopus bimaculoides]	0.0221597
XP_014781692	PREDICTED: apolipophorins-like, partial [Octopus bimaculoides]	0.0218827
XP_014788626	PREDICTED: filamin-A-like, partial [Octopus bimaculoides]	0.0197572
AAW57893	hemocyanin subunit 5 [Metacarcinus magister]	0.0178504
XP_014779594	PREDICTED: excitatory amino acid transporter 1-like [Octopus bimaculoides]	0.0064051
KOF79708	hypothetical protein OCBIM_22029100mg [Octopus bimaculoides]	0.004001

## Sheet: SWATH_LAvsW_subset_LA
List of over-expressed proteins present in LA group from the comparison between LA and Wild groups at proteomic level.
UniProt accession	Protein name and [Organism]	Coefficient
XP_014791359	PREDICTED: uncharacterized protein LOC106884471 [Octopus bimaculoides]	0.075926
EHB12217	Histone H4 [Heterocephalus glaber]	0.0619006
XP_014786476	PREDICTED: 60S ribosomal protein L17-like [Octopus bimaculoides]	0.0563552
EFX78003	hypothetical protein DAPPUDRAFT_305290 [Daphnia pulex]	0.0546769
KZS17320	Uncharacterized protein APZ42_016906 [Daphnia magna]	0.0483819
KZS04159	Protein Z-dependent protease inhibitor [Daphnia magna]	0.0439356
XP_014770938	PREDICTED: soma ferritin-like [Octopus bimaculoides]	0.0399444
AKO90271	cathepsin A2 [Tigriopus japonicus]	0.0394352
XP_014781617	PREDICTED: 60S ribosomal protein L7a-like [Octopus bimaculoides]	0.0358229
XP_014785901	PREDICTED: peroxidase-like protein, partial [Octopus bimaculoides]	0.0343273
XP_014791264	PREDICTED: 40S ribosomal protein S18 isoform X1 [Octopus bimaculoides]	0.0329535
XP_023725986	basement membrane-specific heparan sulfate proteoglycan core protein-like [Cryptotermes secundus]	0.0318703
XP_014767610	PREDICTED: 40S ribosomal protein S9 [Octopus bimaculoides]	0.0162166
XP_014779766	PREDICTED: uncharacterized protein LOC106875947 [Octopus bimaculoides]	0.0128903
XP_014768405	PREDICTED: 40S ribosomal protein S25-like [Octopus bimaculoides]	0.0117739
XP_018608045	PREDICTED: 40S ribosomal protein S13 [Scleropages formosus]	0.0077342
KOF80097	hypothetical protein OCBIM_22028444mg, partial [Octopus bimaculoides]	0.0053876
XP_014770938	PREDICTED: soma ferritin-like [Octopus bimaculoides]	0.00434486
XP_014774686	PREDICTED: uncharacterized protein LOC106872275 [Octopus bimaculoides]	0.00328533

## Sheet: SWATH_LAvsW_subset_W
List of over-expressed proteins present in Wild group from the comparison between LA and Wild groups at proteomic level.
UniProt accession	Protein name and [Organism]	Coefficient
XP_014782589	PREDICTED: heterogeneous nuclear ribonucleoprotein A1-like [Octopus bimaculoides]	-0.286189
XP_014780468	PREDICTED: pyruvate kinase PKM-like isoform X2 [Octopus bimaculoides]	-0.168483
KOF79129	hypothetical protein OCBIM_22029814mg, partial [Octopus bimaculoides]	-0.167091
KOG00827	hypothetical protein OCBIM_22031183mg, partial [Octopus bimaculoides]	-0.10016
XP_014785762	PREDICTED: polypyrimidine tract-binding protein 1-like isoform X8 [Octopus bimaculoides]	-0.0973204
KOF82303	hypothetical protein OCBIM_22025454mg [Octopus bimaculoides]	-0.0931373
XP_014770761	PREDICTED: troponin T, skeletal muscle-like [Octopus bimaculoides]	-0.0872076
XP_014776800	PREDICTED: 60 kDa neurofilament protein-like [Octopus bimaculoides]	-0.0816176
XP_014781374	PREDICTED: pyrroline-5-carboxylate reductase 1, mitochondrial-like isoform X1 [Octopus bimaculoides]	-0.0786108
XP_014789315	PREDICTED: calponin-2-like isoform X1 [Octopus bimaculoides]	-0.0745038
KOF69358	hypothetical protein OCBIM_22005155mg [Octopus bimaculoides]	-0.0739558
XP_014770761	PREDICTED: troponin T, skeletal muscle-like [Octopus bimaculoides]	-0.0636657
XP_014769270	PREDICTED: LIM domain-binding protein 3-like isoform X1 [Octopus bimaculoides]	-0.0576101
KOF76001	hypothetical protein OCBIM_22033894mg [Octopus bimaculoides]	-0.0504898
XP_014783212	PREDICTED: ATP synthase subunit alpha, mitochondrial-like [Octopus bimaculoides]	-0.0482614
XP_014787077	PREDICTED: heterogeneous nuclear ribonucleoprotein D-like-A isoform X2 [Octopus bimaculoides]	-0.0446118
XP_014789094	PREDICTED: heterogeneous nuclear ribonucleoprotein A2 homolog 1-like [Octopus bimaculoides]	-0.0391043
ANH58175	elongation factor 1-alpha [Portunus trituberculatus]	-0.0383292
XP_014786290	PREDICTED: MARVEL domain-containing protein 1-like [Octopus bimaculoides]	-0.0204889
XP_014787869	PREDICTED: ATP synthase subunit g, mitochondrial-like [Octopus bimaculoides]	-0.0127979
KOF92684	hypothetical protein OCBIM_22006079mg [Octopus bimaculoides]	-0.00668896
XP_014768999	PREDICTED: collagen alpha-1(I) chain-like [Octopus bimaculoides]	-0.00512304
XP_014772541	PREDICTED: N-terminal EF-hand calcium-binding protein 1-like [Octopus bimaculoides]	-0.00447159
XP_014781345	PREDICTED: fibropellin-1-like isoform X2 [Octopus bimaculoides]	-0.00221286

## Sheet: SWATH_LZvsW_subset_LZ
List of over-expressed proteins present in LZ group from the comparison between LA and Wild groups at proteomic level.
UniProt accession	Protein name and [Organism]	Coefficient
AJC97112	Rab1A [Macrobrachium rosenbergii]	0.189918
XP_014774805	PREDICTED: LOW QUALITY PROTEIN: myosin heavy chain, striated muscle-like [Octopus bimaculoides]	0.188227
XP_014781617	PREDICTED: 60S ribosomal protein L7a-like [Octopus bimaculoides]	0.0889175
XP_014779766	PREDICTED: uncharacterized protein LOC106875947 [Octopus bimaculoides]	0.0672288
XP_014786476	PREDICTED: 60S ribosomal protein L17-like [Octopus bimaculoides]	0.0669296
XP_014779384	PREDICTED: LOW QUALITY PROTEIN: very long-chain specific acyl-CoA dehydrogenase, mitochondrial-like [Octopus bimaculoides]	0.0595679
KOF85162	hypothetical protein OCBIM_22020759mg [Octopus bimaculoides]	0.0567304
KOF85162	hypothetical protein OCBIM_22020759mg [Octopus bimaculoides]	0.0500497
AJS13771	cathepsin L protein [Cherax quadricarinatus]	0.0318526
EHB12217	Histone H4 [Heterocephalus glaber]	0.0302003
XP_014787008	PREDICTED: ubiquitin-40S ribosomal protein S27a [Octopus bimaculoides]	0.0293561
ADO65982	cathepsin A [Eriocheir sinensis]	0.028696
ABW74905	cathepsin C [Penaeus monodon]	0.0247829
XP_018009489	PREDICTED: beta-galactosidase-like [Hyalella azteca]	0.0238795
KZS17319	Uncharacterized protein APZ42_016912 [Daphnia magna]	0.019315
AIF27797	cathepsin D [Marsupenaeus japonicus]	0.0187029
AGT29851	cathepsin B [Eriocheir sinensis]	0.0153135
XP_014791264	PREDICTED: 40S ribosomal protein S18 isoform X1 [Octopus bimaculoides]	0.0122915
XP_014770560	PREDICTED: 60S ribosomal protein L14-like isoform X1 [Octopus bimaculoides]	0.00997009
ACG70181	cathepsin D-like protein [Homarus americanus]	0.00945873
XP_014785901	PREDICTED: peroxidase-like protein, partial [Octopus bimaculoides]	0.00876899
XP_014768513	PREDICTED: ras-like GTP-binding protein RHO isoform X3 [Octopus bimaculoides]	0.00671072
XP_018009338	PREDICTED: myelin expression factor 2-like [Hyalella azteca]	0.0058193

## Sheet: SWATH_LZvsW_subset_W
List of over-expressed proteins present in Wild group from the comparison between LZ and Wild groups at proteomic level.
UniProt accession	Protein name and [Organism]	Coefficient
XP_014782589	PREDICTED: heterogeneous nuclear ribonucleoprotein A1-like [Octopus bimaculoides]	-0.10341
KOF79129	hypothetical protein OCBIM_22029814mg, partial [Octopus bimaculoides]	-0.0972503
XP_014786473	PREDICTED: heterogeneous nuclear ribonucleoprotein K-like isoform X5 [Octopus bimaculoides]	-0.0952579
XP_014775135	PREDICTED: PDZ and LIM domain protein 1-like [Octopus bimaculoides]	-0.0850711
XP_014785762	PREDICTED: polypyrimidine tract-binding protein 1-like isoform X8 [Octopus bimaculoides]	-0.0832595
KOF79708	hypothetical protein OCBIM_22029100mg [Octopus bimaculoides]	-0.0824669
TRINITY_DN125816_c7_g2_i1:179-736(+)	#N/A	-0.0794566
KOF88892	hypothetical protein OCBIM_22014068mg, partial [Octopus bimaculoides]	-0.0729993
XP_022304231	26S proteasome regulatory subunit 8 [Crassostrea virginica]	-0.0719507
XP_014776800	PREDICTED: 60 kDa neurofilament protein-like [Octopus bimaculoides]	-0.0707388
XP_014780468	PREDICTED: pyruvate kinase PKM-like isoform X2 [Octopus bimaculoides]	-0.0697362
XP_014767548	PREDICTED: ELAV-like protein 4 [Octopus bimaculoides]	-0.0689971
XP_014784355	PREDICTED: far upstream element-binding protein 1-like isoform X1 [Octopus bimaculoides]	-0.0584708
TRINITY_DN98029_c2_g1_i1:3-323(+)	#N/A	-0.0551803
KOF82303	hypothetical protein OCBIM_22025454mg [Octopus bimaculoides]	-0.0539081
XP_014776043	PREDICTED: peptidyl-prolyl cis-trans isomerase A2-like [Octopus bimaculoides]	-0.05277
KOF93273	hypothetical protein OCBIM_22004815mg, partial [Octopus bimaculoides]	-0.048644
XP_014781659	PREDICTED: titin-like [Octopus bimaculoides]	-0.04139
XP_014786290	PREDICTED: MARVEL domain-containing protein 1-like [Octopus bimaculoides]	-0.0387905
XP_014789094	PREDICTED: heterogeneous nuclear ribonucleoprotein A2 homolog 1-like [Octopus bimaculoides]	-0.0377878
XP_014789315	PREDICTED: calponin-2-like isoform X1 [Octopus bimaculoides]	-0.0359731
XP_014770761	PREDICTED: troponin T, skeletal muscle-like [Octopus bimaculoides]	-0.0359656
CCG28030	alpha tubulin 3 [Sepia officinalis]	-0.0341085
KOF92684	hypothetical protein OCBIM_22006079mg [Octopus bimaculoides]	-0.0325145
XP_014769274	PREDICTED: PDZ and LIM domain protein 1-like isoform X1 [Octopus bimaculoides]	-0.0252359
XP_014770761	PREDICTED: troponin T, skeletal muscle-like [Octopus bimaculoides]	-0.0220349
Q01241	RecName: Full=70 kDa neurofilament protein; Short=NF70	-0.0216362
XP_014786534	PREDICTED: enolase-phosphatase E1-like isoform X3 [Octopus bimaculoides]	-0.0210907
TRINITY_DN132835_c10_g1_i3:3-1064(+)	#N/A	-0.0199742
CDG41627	myosin heavy chain isoform D, partial [Octopus bimaculoides]	-0.0106161
XP_014783212	PREDICTED: ATP synthase subunit alpha, mitochondrial-like [Octopus bimaculoides]	-0.00862753
XP_014789315	PREDICTED: calponin-2-like isoform X1 [Octopus bimaculoides]	-0.00170306
XP_014771007	PREDICTED: heterogeneous nuclear ribonucleoprotein H3-like [Octopus bimaculoides]	-0.000279856
